# Supplementary material for: Neuron-glia signaling in developing retina mediated by neurotransmitter spillover
Source: eLife. 2015 Aug 14;4:e09590. doi: 10.7554/eLife.09590 (PMC4566075; doi:10.7554/eLife.09590)
Supplement: Figure 4—source data 1. — DOI: http://dx.doi.org/10.7554/eLife.09590.011 [file elife09590s001.xlsx]

## Sheet: P9_GG_Ctr
Inter-transient interval collected for Figure 4 - cumulative distribution - P9 GCaMP3 in Control
time interval (s)	exp#1	exp#2	exp#3	exp#4	exp#5	exp#6	exp#7	exp#8	exp#9	exp#10	exp#11	exp#12	exp#13
0	0	0	0	0	0	0	0	0	0	0	0	0	0
1	0	0	0	0	0	0.015873	0	0	0	0	0.0140845	0.0588235	0
2	0	0.0243902	0	0	0.0625	0.031746	0.118644	0	0	0	0.0704225	0.0588235	0
3	0	0.0731707	0	0	0.0625	0.0793651	0.152542	0.0769231	0	0	0.084507	0.0588235	0
4	0	0.121951	0	0	0.0625	0.142857	0.169492	0.0769231	0	0	0.140845	0.0588235	0
5	0	0.121951	0	0	0.0625	0.15873	0.169492	0.0769231	0	0.0909091	0.183099	0.0588235	0
6	0	0.121951	0.0416667	0	0.0625	0.174603	0.20339	0.0769231	0	0.0909091	0.183099	0.0588235	0
7	0	0.146341	0.0416667	0	0.0625	0.174603	0.220339	0.0769231	0	0.0909091	0.197183	0.0588235	0
8	0	0.195122	0.0416667	0	0.0625	0.174603	0.237288	0.0769231	0	0.0909091	0.211268	0.117647	0
9	0	0.219512	0.0416667	0	0.0625	0.190476	0.288136	0.153846	0	0.0909091	0.225352	0.176471	0
10	0	0.219512	0.0416667	0	0.0625	0.190476	0.288136	0.153846	0	0.0909091	0.239437	0.235294	0
11	0	0.243902	0.0416667	0	0.125	0.190476	0.305085	0.153846	0	0.0909091	0.253521	0.235294	0
12	0	0.243902	0.0416667	0	0.125	0.238095	0.322034	0.153846	0	0.0909091	0.28169	0.294118	0
13	0	0.292683	0.0416667	0	0.125	0.253968	0.322034	0.153846	0	0.0909091	0.28169	0.294118	0
14	0	0.341463	0.0416667	0	0.125	0.269841	0.372881	0.230769	0	0.181818	0.295775	0.294118	1
15	0	0.365854	0.0416667	0	0.125	0.285714	0.372881	0.230769	0.2	0.272727	0.309859	0.294118	1
16	0	0.414634	0.0416667	0	0.125	0.301587	0.372881	0.230769	0.2	0.272727	0.309859	0.294118	1
17	0	0.439024	0.0416667	0	0.1875	0.31746	0.372881	0.230769	0.2	0.272727	0.338028	0.294118	1
18	0	0.463415	0.0833333	0	0.1875	0.349206	0.372881	0.230769	0.2	0.272727	0.352113	0.294118	1
19	0	0.463415	0.0833333	0	0.1875	0.349206	0.372881	0.307692	0.2	0.272727	0.366197	0.352941	1
20	0	0.463415	0.0833333	0	0.1875	0.396825	0.40678	0.307692	0.2	0.272727	0.394366	0.352941	1
21	0	0.463415	0.0833333	0.333333	0.1875	0.396825	0.457627	0.307692	0.2	0.272727	0.408451	0.411765	1
22	0	0.487805	0.0833333	0.333333	0.25	0.396825	0.474576	0.307692	0.2	0.363636	0.408451	0.470588	1
23	0	0.487805	0.0833333	0.333333	0.25	0.396825	0.474576	0.307692	0.3	0.363636	0.422535	0.470588	1
24	0	0.487805	0.0833333	0.333333	0.3125	0.396825	0.474576	0.384615	0.3	0.363636	0.43662	0.470588	1
25	0	0.536585	0.0833333	0.333333	0.3125	0.396825	0.474576	0.384615	0.4	0.454545	0.43662	0.470588	1
26	0	0.560976	0.0833333	0.333333	0.375	0.412698	0.474576	0.384615	0.4	0.454545	0.43662	0.470588	1
27	0	0.585366	0.0833333	0.333333	0.375	0.428571	0.474576	0.461538	0.4	0.454545	0.464789	0.470588	1
28	0	0.634146	0.0833333	0.333333	0.375	0.444444	0.474576	0.461538	0.4	0.454545	0.464789	0.470588	1
29	0	0.634146	0.125	0.333333	0.375	0.47619	0.491525	0.538462	0.4	0.454545	0.478873	0.470588	1
30	0	0.634146	0.125	0.333333	0.375	0.47619	0.508475	0.538462	0.4	0.545455	0.478873	0.470588	1
31	0	0.682927	0.125	0.333333	0.375	0.507937	0.508475	0.538462	0.4	0.545455	0.478873	0.470588	1
32	0	0.682927	0.125	0.333333	0.375	0.52381	0.525424	0.538462	0.4	0.636364	0.478873	0.470588	1
33	0	0.682927	0.166667	0.333333	0.375	0.52381	0.542373	0.538462	0.4	0.636364	0.478873	0.470588	1
34	0	0.682927	0.166667	0.333333	0.375	0.52381	0.559322	0.615385	0.4	0.636364	0.478873	0.470588	1
35	0	0.682927	0.166667	0.333333	0.375	0.539683	0.627119	0.615385	0.4	0.636364	0.478873	0.470588	1
36	0	0.682927	0.166667	0.333333	0.375	0.555556	0.644068	0.615385	0.4	0.636364	0.492958	0.470588	1
37	0	0.682927	0.166667	0.333333	0.375	0.571429	0.661017	0.615385	0.5	0.636364	0.507042	0.470588	1
38	0	0.682927	0.166667	0.333333	0.375	0.587302	0.661017	0.615385	0.5	0.636364	0.507042	0.470588	1
39	0	0.682927	0.166667	0.333333	0.375	0.587302	0.661017	0.615385	0.5	0.636364	0.521127	0.470588	1
40	0	0.682927	0.166667	0.333333	0.375	0.587302	0.677966	0.615385	0.5	0.636364	0.521127	0.470588	1
41	0	0.707317	0.208333	0.333333	0.375	0.603175	0.677966	0.615385	0.5	0.636364	0.521127	0.470588	1
42	0	0.707317	0.208333	0.333333	0.375	0.603175	0.694915	0.615385	0.5	0.636364	0.521127	0.470588	1
43	0	0.707317	0.208333	0.333333	0.375	0.619048	0.694915	0.615385	0.5	0.636364	0.521127	0.470588	1
44	0	0.707317	0.208333	0.333333	0.375	0.619048	0.694915	0.615385	0.5	0.636364	0.521127	0.470588	1
45	0	0.731707	0.208333	0.333333	0.375	0.650794	0.745763	0.615385	0.5	0.636364	0.535211	0.470588	1
46	0	0.731707	0.208333	0.333333	0.375	0.666667	0.745763	0.615385	0.5	0.636364	0.535211	0.470588	1
47	0	0.731707	0.208333	0.333333	0.375	0.666667	0.745763	0.615385	0.5	0.636364	0.56338	0.470588	1
48	0	0.731707	0.25	0.333333	0.375	0.666667	0.779661	0.615385	0.5	0.636364	0.633803	0.470588	1
49	0	0.731707	0.25	0.333333	0.375	0.666667	0.79661	0.615385	0.5	0.636364	0.704225	0.470588	1
50	0	0.756098	0.25	0.333333	0.375	0.666667	0.79661	0.615385	0.5	0.636364	0.71831	0.470588	1
51	0	0.804878	0.25	0.333333	0.375	0.698413	0.79661	0.615385	0.5	0.636364	0.71831	0.470588	1
52	0	0.804878	0.25	0.333333	0.375	0.714286	0.813559	0.615385	0.5	0.636364	0.732394	0.470588	1
53	0	0.804878	0.25	0.333333	0.375	0.714286	0.813559	0.615385	0.5	0.636364	0.732394	0.470588	1
54	0	0.804878	0.25	0.333333	0.375	0.714286	0.813559	0.615385	0.5	0.636364	0.746479	0.470588	1
55	0	0.804878	0.291667	0.333333	0.375	0.730159	0.830508	0.615385	0.5	0.636364	0.774648	0.470588	1
56	0	0.829268	0.291667	0.333333	0.375	0.730159	0.847458	0.615385	0.5	0.636364	0.774648	0.470588	1
57	0	0.829268	0.291667	0.333333	0.375	0.730159	0.847458	0.615385	0.6	0.636364	0.802817	0.470588	1
58	0.111111	0.829268	0.291667	0.333333	0.375	0.730159	0.847458	0.615385	0.6	0.636364	0.802817	0.470588	1
59	0.111111	0.829268	0.291667	0.333333	0.375	0.761905	0.864407	0.615385	0.6	0.636364	0.802817	0.470588	1
60	0.111111	0.829268	0.291667	0.333333	0.375	0.777778	0.864407	0.615385	0.6	0.727273	0.802817	0.529412	1
61	0.111111	0.829268	0.291667	0.333333	0.375	0.793651	0.898305	0.615385	0.6	0.727273	0.802817	0.588235	1
62	0.111111	0.829268	0.291667	0.333333	0.375	0.793651	0.898305	0.615385	0.6	0.727273	0.816901	0.588235	1
63	0.111111	0.829268	0.291667	0.333333	0.375	0.793651	0.898305	0.615385	0.6	0.727273	0.816901	0.647059	1
64	0.111111	0.829268	0.291667	0.333333	0.375	0.793651	0.898305	0.615385	0.6	0.727273	0.830986	0.647059	1
65	0.111111	0.829268	0.291667	0.333333	0.375	0.793651	0.898305	0.615385	0.6	0.727273	0.830986	0.647059	1
66	0.111111	0.829268	0.291667	0.333333	0.375	0.793651	0.898305	0.615385	0.6	0.727273	0.84507	0.647059	1
67	0.111111	0.829268	0.291667	0.333333	0.5	0.793651	0.915254	0.615385	0.6	0.727273	0.84507	0.647059	1
68	0.111111	0.829268	0.291667	0.333333	0.5	0.793651	0.915254	0.615385	0.6	0.727273	0.84507	0.647059	1
69	0.111111	0.829268	0.291667	0.333333	0.5	0.793651	0.915254	0.615385	0.6	0.727273	0.84507	0.647059	1
70	0.222222	0.829268	0.291667	0.333333	0.5	0.793651	0.915254	0.615385	0.6	0.727273	0.84507	0.647059	1
71	0.222222	0.829268	0.291667	0.333333	0.5	0.793651	0.949153	0.615385	0.6	0.727273	0.84507	0.647059	1
72	0.222222	0.829268	0.291667	0.333333	0.5	0.793651	0.949153	0.692308	0.6	0.727273	0.84507	0.647059	1
73	0.222222	0.853659	0.291667	0.333333	0.5625	0.809524	0.949153	0.769231	0.6	0.727273	0.84507	0.647059	1
74	0.222222	0.853659	0.291667	0.333333	0.5625	0.825397	0.949153	0.846154	0.6	0.727273	0.84507	0.823529	1
75	0.222222	0.853659	0.291667	0.333333	0.5625	0.825397	0.949153	0.846154	0.6	0.727273	0.84507	0.882353	1
76	0.222222	0.878049	0.291667	0.333333	0.5625	0.825397	0.949153	0.846154	0.6	0.727273	0.84507	0.882353	1
77	0.222222	0.878049	0.291667	0.333333	0.5625	0.84127	0.949153	0.846154	0.6	0.727273	0.84507	0.882353	1
78	0.222222	0.878049	0.291667	0.333333	0.6875	0.84127	0.966102	0.846154	0.6	0.727273	0.84507	0.882353	1
79	0.222222	0.878049	0.291667	0.333333	0.8125	0.84127	0.966102	0.846154	0.6	0.727273	0.84507	0.882353	1
80	0.333333	0.878049	0.291667	0.333333	0.8125	0.84127	0.966102	0.846154	0.6	0.818182	0.84507	0.882353	1
81	0.333333	0.878049	0.291667	0.666667	0.8125	0.857143	0.966102	0.923077	0.6	0.818182	0.84507	0.882353	1
82	0.333333	0.878049	0.333333	0.666667	0.8125	0.857143	0.966102	0.923077	0.6	0.818182	0.873239	0.882353	1
83	0.333333	0.902439	0.333333	0.666667	0.8125	0.873016	0.966102	0.923077	0.6	0.818182	0.873239	0.882353	1
84	0.333333	0.902439	0.333333	0.666667	0.8125	0.888889	0.966102	0.923077	0.6	0.818182	0.873239	0.941176	1
85	0.333333	0.902439	0.333333	0.666667	0.8125	0.888889	0.966102	0.923077	0.6	0.818182	0.873239	0.941176	1
86	0.333333	0.902439	0.333333	0.666667	0.8125	0.888889	0.966102	0.923077	0.6	0.818182	0.873239	0.941176	1
87	0.333333	0.902439	0.333333	0.666667	0.8125	0.888889	0.966102	0.923077	0.6	0.818182	0.901408	0.941176	1
88	0.333333	0.951219	0.333333	0.666667	0.8125	0.888889	0.966102	0.923077	0.6	0.818182	0.901408	0.941176	1
89	0.333333	0.951219	0.333333	0.666667	0.8125	0.888889	0.966102	1	0.6	0.818182	0.901408	0.941176	1
90	0.333333	0.97561	0.333333	0.666667	0.8125	0.888889	0.966102	1	0.6	0.818182	0.901408	0.941176	1
91	0.333333	0.97561	0.333333	0.666667	0.8125	0.888889	0.966102	1	0.6	0.818182	0.901408	0.941176	1
92	0.333333	0.97561	0.333333	0.666667	0.8125	0.888889	0.966102	1	0.6	0.818182	0.901408	0.941176	1
93	0.333333	0.97561	0.333333	0.666667	0.8125	0.888889	0.966102	1	0.6	0.818182	0.901408	0.941176	1
94	0.333333	0.97561	0.333333	0.666667	0.8125	0.888889	0.966102	1	0.6	0.818182	0.901408	0.941176	1
95	0.444444	0.97561	0.375	0.666667	0.9375	0.888889	0.966102	1	0.6	0.818182	0.901408	0.941176	1
96	0.444444	0.97561	0.416667	0.666667	0.9375	0.888889	0.966102	1	0.6	0.818182	0.901408	0.941176	1
97	0.444444	0.97561	0.416667	0.666667	0.9375	0.904762	0.966102	1	0.6	0.818182	0.901408	0.941176	1
98	0.444444	0.97561	0.416667	0.666667	0.9375	0.904762	0.966102	1	0.6	0.909091	0.915493	0.941176	1
99	0.444444	0.97561	0.416667	0.666667	0.9375	0.904762	0.966102	1	0.6	0.909091	0.915493	0.941176	1
100	0.444444	0.97561	0.416667	0.666667	0.9375	0.904762	0.966102	1	0.6	0.909091	0.915493	0.941176	1
101	0.444444	0.97561	0.458333	0.666667	0.9375	0.904762	0.966102	1	0.6	0.909091	0.915493	0.941176	1
102	0.444444	0.97561	0.458333	0.666667	0.9375	0.904762	0.966102	1	0.6	0.909091	0.915493	0.941176	1
103	0.444444	0.97561	0.458333	0.666667	0.9375	0.904762	0.966102	1	0.6	0.909091	0.915493	0.941176	1
104	0.444444	0.97561	0.458333	0.666667	0.9375	0.904762	0.966102	1	0.6	0.909091	0.915493	0.941176	1
105	0.444444	0.97561	0.458333	0.666667	0.9375	0.904762	0.966102	1	0.6	0.909091	0.915493	0.941176	1
106	0.444444	0.97561	0.458333	0.666667	0.9375	0.904762	0.966102	1	0.6	0.909091	0.915493	0.941176	1
107	0.444444	0.97561	0.458333	0.666667	0.9375	0.904762	0.966102	1	0.6	0.909091	0.915493	1	1
108	0.444444	0.97561	0.458333	0.666667	0.9375	0.904762	0.966102	1	0.6	0.909091	0.929577	1	1
109	0.444444	0.97561	0.458333	0.666667	0.9375	0.904762	0.983051	1	0.6	0.909091	0.929577	1	1
110	0.444444	0.97561	0.458333	0.666667	0.9375	0.904762	0.983051	1	0.6	0.909091	0.929577	1	1
111	0.555556	0.97561	0.458333	0.666667	0.9375	0.904762	0.983051	1	0.6	0.909091	0.929577	1	1
112	0.555556	0.97561	0.458333	0.666667	1	0.904762	0.983051	1	0.6	0.909091	0.943662	1	1
113	0.555556	0.97561	0.458333	0.666667	1	0.904762	0.983051	1	0.6	0.909091	0.943662	1	1
114	0.555556	0.97561	0.458333	0.666667	1	0.904762	0.983051	1	0.6	0.909091	0.943662	1	1
115	0.555556	0.97561	0.458333	0.666667	1	0.904762	0.983051	1	0.6	0.909091	0.943662	1	1
116	0.666667	0.97561	0.458333	0.666667	1	0.904762	0.983051	1	0.6	0.909091	0.943662	1	1
117	0.666667	0.97561	0.458333	0.666667	1	0.904762	0.983051	1	0.6	0.909091	0.943662	1	1
118	0.666667	0.97561	0.458333	0.666667	1	0.904762	0.983051	1	0.6	0.909091	0.943662	1	1
119	0.666667	0.97561	0.5	0.666667	1	0.904762	0.983051	1	0.7	0.909091	0.943662	1	1
120	0.666667	0.97561	0.833333	0.666667	1	0.904762	1	1	0.7	0.909091	0.943662	1	1
121	0.666667	0.97561	0.833333	0.666667	1	0.904762	1	1	0.7	0.909091	0.943662	1	1
122	0.666667	0.97561	0.833333	0.666667	1	0.904762	1	1	0.7	0.909091	0.943662	1	1
123	0.666667	0.97561	0.833333	0.666667	1	0.936508	1	1	0.7	0.909091	0.943662	1	1
124	0.666667	0.97561	0.833333	0.666667	1	0.936508	1	1	0.7	0.909091	0.943662	1	1
125	0.777778	0.97561	0.833333	0.666667	1	0.936508	1	1	0.7	0.909091	0.943662	1	1
126	0.777778	0.97561	0.833333	0.666667	1	0.936508	1	1	0.7	0.909091	0.943662	1	1
127	0.777778	0.97561	0.833333	0.666667	1	0.936508	1	1	0.7	0.909091	0.943662	1	1
128	0.777778	0.97561	0.833333	0.666667	1	0.952381	1	1	0.7	0.909091	0.943662	1	1
129	0.777778	0.97561	0.833333	0.666667	1	0.952381	1	1	0.7	0.909091	0.943662	1	1
130	0.777778	0.97561	0.833333	0.666667	1	0.952381	1	1	0.7	0.909091	0.957747	1	1
131	0.777778	0.97561	0.833333	0.666667	1	0.952381	1	1	0.7	0.909091	0.957747	1	1
132	0.777778	0.97561	0.833333	0.666667	1	0.952381	1	1	0.7	0.909091	0.957747	1	1
133	0.777778	0.97561	0.833333	0.666667	1	0.952381	1	1	0.7	0.909091	0.957747	1	1
134	0.777778	0.97561	0.833333	0.666667	1	0.952381	1	1	0.7	1	0.957747	1	1
135	0.777778	0.97561	0.833333	0.666667	1	0.952381	1	1	0.7	1	0.957747	1	1
136	0.777778	0.97561	0.833333	0.666667	1	0.952381	1	1	0.7	1	0.957747	1	1
137	0.777778	0.97561	0.833333	0.666667	1	0.952381	1	1	0.7	1	0.957747	1	1
138	0.777778	0.97561	0.833333	0.666667	1	0.952381	1	1	0.7	1	0.957747	1	1
139	0.777778	1	0.833333	0.666667	1	0.952381	1	1	0.7	1	0.957747	1	1
140	0.777778	1	0.833333	0.666667	1	0.952381	1	1	0.7	1	0.957747	1	1
141	0.777778	1	0.833333	0.666667	1	0.952381	1	1	0.7	1	0.957747	1	1
142	0.777778	1	0.833333	0.666667	1	0.952381	1	1	0.7	1	0.957747	1	1
143	0.777778	1	0.833333	0.666667	1	0.952381	1	1	0.7	1	0.957747	1	1
144	0.777778	1	0.833333	0.666667	1	0.968254	1	1	0.7	1	0.957747	1	1
145	0.777778	1	0.833333	0.666667	1	1	1	1	0.7	1	0.957747	1	1
146	0.777778	1	0.833333	0.666667	1	1	1	1	0.7	1	0.957747	1	1
147	0.777778	1	0.833333	0.666667	1	1	1	1	0.7	1	0.957747	1	1
148	0.888889	1	0.833333	0.666667	1	1	1	1	0.7	1	0.957747	1	1
149	0.888889	1	0.833333	0.666667	1	1	1	1	0.7	1	0.957747	1	1
150	0.888889	1	0.833333	1	1	1	1	1	0.7	1	0.957747	1	1
151	0.888889	1	0.833333	1	1	1	1	1	0.7	1	0.957747	1	1
152	0.888889	1	0.833333	1	1	1	1	1	0.7	1	0.957747	1	1
153	0.888889	1	0.833333	1	1	1	1	1	0.7	1	0.957747	1	1
154	0.888889	1	0.833333	1	1	1	1	1	0.7	1	0.957747	1	1
155	0.888889	1	0.833333	1	1	1	1	1	0.7	1	0.957747	1	1
156	0.888889	1	0.833333	1	1	1	1	1	0.7	1	0.957747	1	1
157	0.888889	1	0.833333	1	1	1	1	1	0.7	1	0.957747	1	1
158	0.888889	1	0.833333	1	1	1	1	1	0.7	1	0.957747	1	1
159	0.888889	1	0.833333	1	1	1	1	1	0.7	1	0.957747	1	1
160	0.888889	1	0.833333	1	1	1	1	1	0.7	1	0.971831	1	1
161	0.888889	1	0.875	1	1	1	1	1	0.7	1	0.971831	1	1
162	1	1	0.875	1	1	1	1	1	0.7	1	0.985915	1	1
163	1	1	0.875	1	1	1	1	1	0.7	1	0.985915	1	1
164	1	1	0.875	1	1	1	1	1	0.7	1	0.985915	1	1
165	1	1	0.875	1	1	1	1	1	0.7	1	0.985915	1	1
166	1	1	0.875	1	1	1	1	1	0.7	1	0.985915	1	1
167	1	1	0.875	1	1	1	1	1	0.7	1	0.985915	1	1
168	1	1	0.875	1	1	1	1	1	0.7	1	0.985915	1	1
169	1	1	0.875	1	1	1	1	1	0.7	1	0.985915	1	1
170	1	1	0.875	1	1	1	1	1	0.7	1	1	1	1
171	1	1	0.875	1	1	1	1	1	0.7	1	1	1	1
172	1	1	0.916667	1	1	1	1	1	0.7	1	1	1	1
173	1	1	0.916667	1	1	1	1	1	0.7	1	1	1	1
174	1	1	0.916667	1	1	1	1	1	0.7	1	1	1	1
175	1	1	0.916667	1	1	1	1	1	0.7	1	1	1	1
176	1	1	0.916667	1	1	1	1	1	0.7	1	1	1	1
177	1	1	0.916667	1	1	1	1	1	0.9	1	1	1	1
178	1	1	0.916667	1	1	1	1	1	0.9	1	1	1	1
179	1	1	0.916667	1	1	1	1	1	0.9	1	1	1	1
180	1	1	0.916667	1	1	1	1	1	1	1	1	1	1
181	1	1	0.916667	1	1	1	1	1	1	1	1	1	1
182	1	1	0.916667	1	1	1	1	1	1	1	1	1	1
183	1	1	0.916667	1	1	1	1	1	1	1	1	1	1
184	1	1	0.958333	1	1	1	1	1	1	1	1	1	1
185	1	1	0.958333	1	1	1	1	1	1	1	1	1	1
186	1	1	0.958333	1	1	1	1	1	1	1	1	1	1
187	1	1	0.958333	1	1	1	1	1	1	1	1	1	1
188	1	1	0.958333	1	1	1	1	1	1	1	1	1	1
189	1	1	0.958333	1	1	1	1	1	1	1	1	1	1
190	1	1	0.958333	1	1	1	1	1	1	1	1	1	1
191	1	1	0.958333	1	1	1	1	1	1	1	1	1	1
192	1	1	0.958333	1	1	1	1	1	1	1	1	1	1
193	1	1	0.958333	1	1	1	1	1	1	1	1	1	1
194	1	1	0.958333	1	1	1	1	1	1	1	1	1	1
195	1	1	0.958333	1	1	1	1	1	1	1	1	1	1
196	1	1	0.958333	1	1	1	1	1	1	1	1	1	1
197	1	1	0.958333	1	1	1	1	1	1	1	1	1	1
198	1	1	0.958333	1	1	1	1	1	1	1	1	1	1
199	1	1	0.958333	1	1	1	1	1	1	1	1	1	1
200	1	1	0.958333	1	1	1	1	1	1	1	1	1	1
201	1	1	0.958333	1	1	1	1	1	1	1	1	1	1
202	1	1	0.958333	1	1	1	1	1	1	1	1	1	1
203	1	1	0.958333	1	1	1	1	1	1	1	1	1	1
204	1	1	0.958333	1	1	1	1	1	1	1	1	1	1
205	1	1	0.958333	1	1	1	1	1	1	1	1	1	1
206	1	1	0.958333	1	1	1	1	1	1	1	1	1	1
207	1	1	0.958333	1	1	1	1	1	1	1	1	1	1
208	1	1	0.958333	1	1	1	1	1	1	1	1	1	1
209	1	1	0.958333	1	1	1	1	1	1	1	1	1	1
210	1	1	0.958333	1	1	1	1	1	1	1	1	1	1
211	1	1	0.958333	1	1	1	1	1	1	1	1	1	1
212	1	1	0.958333	1	1	1	1	1	1	1	1	1	1
213	1	1	0.958333	1	1	1	1	1	1	1	1	1	1
214	1	1	0.958333	1	1	1	1	1	1	1	1	1	1
215	1	1	0.958333	1	1	1	1	1	1	1	1	1	1
216	1	1	0.958333	1	1	1	1	1	1	1	1	1	1
217	1	1	0.958333	1	1	1	1	1	1	1	1	1	1
218	1	1	0.958333	1	1	1	1	1	1	1	1	1	1
219	1	1	0.958333	1	1	1	1	1	1	1	1	1	1
220	1	1	0.958333	1	1	1	1	1	1	1	1	1	1
221	1	1	0.958333	1	1	1	1	1	1	1	1	1	1
222	1	1	0.958333	1	1	1	1	1	1	1	1	1	1
223	1	1	0.958333	1	1	1	1	1	1	1	1	1	1
224	1	1	0.958333	1	1	1	1	1	1	1	1	1	1
225	1	1	0.958333	1	1	1	1	1	1	1	1	1	1
226	1	1	0.958333	1	1	1	1	1	1	1	1	1	1
227	1	1	0.958333	1	1	1	1	1	1	1	1	1	1
228	1	1	0.958333	1	1	1	1	1	1	1	1	1	1
229	1	1	1	1	1	1	1	1	1	1	1	1	1
230	1	1	1	1	1	1	1	1	1	1	1	1	1
231	1	1	1	1	1	1	1	1	1	1	1	1	1
232	1	1	1	1	1	1	1	1	1	1	1	1	1
233	1	1	1	1	1	1	1	1	1	1	1	1	1
234	1	1	1	1	1	1	1	1	1	1	1	1	1
235	1	1	1	1	1	1	1	1	1	1	1	1	1
236	1	1	1	1	1	1	1	1	1	1	1	1	1
237	1	1	1	1	1	1	1	1	1	1	1	1	1
238	1	1	1	1	1	1	1	1	1	1	1	1	1
239	1	1	1	1	1	1	1	1	1	1	1	1	1
240	1	1	1	1	1	1	1	1	1	1	1	1	1
241	1	1	1	1	1	1	1	1	1	1	1	1	1
242	1	1	1	1	1	1	1	1	1	1	1	1	1
243	1	1	1	1	1	1	1	1	1	1	1	1	1
244	1	1	1	1	1	1	1	1	1	1	1	1	1
245	1	1	1	1	1	1	1	1	1	1	1	1	1
246	1	1	1	1	1	1	1	1	1	1	1	1	1
247	1	1	1	1	1	1	1	1	1	1	1	1	1
248	1	1	1	1	1	1	1	1	1	1	1	1	1
249	1	1	1	1	1	1	1	1	1	1	1	1	1

## Sheet: P9_GG_TBOA
Inter-transient interval collected for Figure 4 - cumulative distribution - P9 GCaMP3 in TBOA
time interval (s)	Exp#1	Exp#2	Exp#3	Exp#4	Exp#5
0	0	0	0	0	0
1	0.0102041	0.0255682	0	0	0
2	0.0510204	0.0397727	0	0.0392157	0.0172414
3	0.0510204	0.0539773	0.038961	0.0588235	0.0862069
4	0.0816327	0.0653409	0.0519481	0.0588235	0.241379
5	0.102041	0.0653409	0.0519481	0.0588235	0.241379
6	0.112245	0.0738636	0.0649351	0.0588235	0.241379
7	0.153061	0.0795455	0.103896	0.0784314	0.241379
8	0.193878	0.0909091	0.142857	0.0784314	0.241379
9	0.204082	0.09375	0.155844	0.117647	0.241379
10	0.234694	0.0994318	0.207792	0.137255	0.241379
11	0.234694	0.116477	0.233766	0.196078	0.241379
12	0.27551	0.122159	0.233766	0.215686	0.275862
13	0.27551	0.130682	0.233766	0.215686	0.275862
14	0.306122	0.133523	0.246753	0.235294	0.310345
15	0.316327	0.142045	0.272727	0.254902	0.310345
16	0.326531	0.142045	0.285714	0.27451	0.310345
17	0.367347	0.181818	0.324675	0.372549	0.310345
18	0.397959	0.235795	0.337662	0.372549	0.362069
19	0.428571	0.3125	0.350649	0.372549	0.362069
20	0.510204	0.326705	0.350649	0.392157	0.37931
21	0.520408	0.335227	0.350649	0.392157	0.37931
22	0.520408	0.338068	0.363636	0.392157	0.37931
23	0.530612	0.338068	0.363636	0.392157	0.37931
24	0.530612	0.352273	0.38961	0.392157	0.37931
25	0.540816	0.360795	0.402597	0.392157	0.413793
26	0.55102	0.360795	0.402597	0.392157	0.413793
27	0.55102	0.366477	0.402597	0.45098	0.413793
28	0.55102	0.377841	0.415584	0.470588	0.413793
29	0.571429	0.409091	0.428571	0.470588	0.413793
30	0.591837	0.451705	0.480519	0.470588	0.413793
31	0.602041	0.471591	0.480519	0.490196	0.413793
32	0.612245	0.474432	0.480519	0.490196	0.413793
33	0.622449	0.474432	0.519481	0.490196	0.413793
34	0.642857	0.485795	0.597403	0.490196	0.413793
35	0.653061	0.491477	0.597403	0.490196	0.413793
36	0.653061	0.491477	0.597403	0.490196	0.413793
37	0.653061	0.491477	0.597403	0.490196	0.413793
38	0.673469	0.491477	0.623377	0.490196	0.413793
39	0.673469	0.494318	0.623377	0.490196	0.413793
40	0.683673	0.502841	0.623377	0.490196	0.413793
41	0.704082	0.502841	0.623377	0.490196	0.413793
42	0.714286	0.502841	0.623377	0.490196	0.413793
43	0.714286	0.502841	0.623377	0.490196	0.413793
44	0.734694	0.508523	0.623377	0.490196	0.413793
45	0.765306	0.514205	0.623377	0.509804	0.413793
46	0.765306	0.522727	0.623377	0.509804	0.413793
47	0.765306	0.536932	0.636364	0.509804	0.413793
48	0.77551	0.556818	0.649351	0.509804	0.413793
49	0.77551	0.599432	0.649351	0.529412	0.413793
50	0.77551	0.607955	0.649351	0.529412	0.413793
51	0.785714	0.610795	0.662338	0.529412	0.534483
52	0.795918	0.610795	0.662338	0.529412	0.603448
53	0.795918	0.610795	0.662338	0.529412	0.603448
54	0.806122	0.610795	0.662338	0.529412	0.603448
55	0.816327	0.619318	0.675325	0.529412	0.672414
56	0.816327	0.619318	0.675325	0.529412	0.844828
57	0.816327	0.619318	0.766234	0.529412	0.844828
58	0.816327	0.622159	0.818182	0.529412	0.844828
59	0.816327	0.625	0.831169	0.529412	0.844828
60	0.816327	0.625	0.883117	0.529412	0.844828
61	0.816327	0.630682	0.896104	0.54902	0.844828
62	0.836735	0.630682	0.896104	0.568627	0.844828
63	0.836735	0.630682	0.896104	0.568627	0.844828
64	0.836735	0.636364	0.909091	0.568627	0.844828
65	0.836735	0.636364	0.909091	0.568627	0.844828
66	0.836735	0.636364	0.909091	0.588235	0.844828
67	0.846939	0.636364	0.909091	0.588235	0.844828
68	0.846939	0.636364	0.909091	0.588235	0.844828
69	0.846939	0.636364	0.909091	0.588235	0.844828
70	0.857143	0.644886	0.909091	0.588235	0.844828
71	0.857143	0.644886	0.909091	0.607843	0.844828
72	0.897959	0.644886	0.909091	0.607843	0.87931
73	0.918367	0.659091	0.909091	0.607843	0.87931
74	0.918367	0.755682	0.909091	0.607843	0.87931
75	0.918367	0.798295	0.909091	0.607843	0.87931
76	0.918367	0.798295	0.909091	0.607843	0.87931
77	0.918367	0.801136	0.909091	0.607843	0.87931
78	0.918367	0.801136	0.909091	0.607843	0.87931
79	0.918367	0.801136	0.909091	0.607843	0.87931
80	0.918367	0.803977	0.909091	0.607843	0.87931
81	0.918367	0.803977	0.922078	0.607843	0.87931
82	0.918367	0.803977	0.922078	0.607843	0.87931
83	0.928571	0.803977	0.922078	0.607843	0.87931
84	0.928571	0.803977	0.922078	0.607843	0.87931
85	0.928571	0.803977	0.922078	0.607843	0.87931
86	0.928571	0.806818	0.922078	0.607843	0.87931
87	0.928571	0.809659	0.922078	0.607843	0.87931
88	0.938776	0.809659	0.935065	0.607843	0.896552
89	0.938776	0.809659	0.935065	0.607843	0.896552
90	0.94898	0.809659	0.935065	0.607843	0.896552
91	0.94898	0.8125	0.961039	0.607843	0.896552
92	0.94898	0.818182	0.987013	0.607843	0.896552
93	0.94898	0.818182	0.987013	0.607843	0.896552
94	0.94898	0.818182	0.987013	0.607843	0.896552
95	0.94898	0.821023	0.987013	0.607843	0.896552
96	0.94898	0.821023	0.987013	0.607843	0.896552
97	0.94898	0.821023	0.987013	0.607843	0.896552
98	0.94898	0.826705	0.987013	0.607843	0.896552
99	0.94898	0.826705	0.987013	0.607843	0.896552
100	0.94898	0.826705	0.987013	0.607843	0.896552
101	0.94898	0.826705	0.987013	0.607843	0.896552
102	0.94898	0.826705	0.987013	0.607843	0.896552
103	0.94898	0.832386	0.987013	0.607843	0.896552
104	0.94898	0.872159	0.987013	0.607843	0.896552
105	0.94898	0.889205	0.987013	0.607843	0.896552
106	0.94898	0.900568	0.987013	0.607843	0.896552
107	0.94898	0.903409	0.987013	0.607843	0.896552
108	0.94898	0.903409	0.987013	0.607843	0.896552
109	0.959184	0.903409	0.987013	0.607843	0.896552
110	0.959184	0.903409	1	0.607843	0.896552
111	0.959184	0.903409	1	0.607843	0.896552
112	0.969388	0.903409	1	0.607843	0.913793
113	0.979592	0.90625	1	0.607843	0.931035
114	0.979592	0.90625	1	0.607843	0.931035
115	0.979592	0.90625	1	0.607843	0.931035
116	0.979592	0.90625	1	0.607843	0.931035
117	0.979592	0.90625	1	0.607843	0.931035
118	0.979592	0.90625	1	0.647059	0.931035
119	0.979592	0.911932	1	0.784314	0.931035
120	0.979592	0.911932	1	0.843137	0.931035
121	0.979592	0.911932	1	0.921569	0.931035
122	0.979592	0.917614	1	1	0.948276
123	0.979592	0.951705	1	1	0.948276
124	0.979592	0.974432	1	1	0.948276
125	0.979592	0.980114	1	1	0.948276
126	0.979592	0.980114	1	1	0.948276
127	0.979592	0.980114	1	1	0.948276
128	0.979592	0.980114	1	1	0.948276
129	0.979592	0.988636	1	1	0.948276
130	0.979592	0.988636	1	1	0.948276
131	0.979592	0.988636	1	1	0.948276
132	0.979592	0.988636	1	1	0.948276
133	0.979592	0.988636	1	1	0.948276
134	0.979592	0.988636	1	1	0.948276
135	0.979592	0.988636	1	1	0.948276
136	0.979592	0.988636	1	1	0.948276
137	0.979592	0.988636	1	1	0.948276
138	0.979592	0.988636	1	1	0.948276
139	1	0.994318	1	1	0.948276
140	1	0.994318	1	1	0.948276
141	1	0.994318	1	1	0.948276
142	1	0.994318	1	1	0.948276
143	1	0.994318	1	1	0.948276
144	1	1	1	1	0.948276
145	1	1	1	1	0.965517
146	1	1	1	1	0.965517
147	1	1	1	1	0.965517
148	1	1	1	1	0.965517
149	1	1	1	1	0.965517
150	1	1	1	1	0.965517
151	1	1	1	1	0.965517
152	1	1	1	1	0.965517
153	1	1	1	1	0.965517
154	1	1	1	1	0.965517
155	1	1	1	1	0.965517
156	1	1	1	1	0.965517
157	1	1	1	1	0.965517
158	1	1	1	1	0.965517
159	1	1	1	1	0.965517
160	1	1	1	1	0.965517
161	1	1	1	1	0.965517
162	1	1	1	1	0.965517
163	1	1	1	1	0.965517
164	1	1	1	1	0.965517
165	1	1	1	1	0.965517
166	1	1	1	1	0.965517
167	1	1	1	1	0.965517
168	1	1	1	1	0.965517
169	1	1	1	1	0.965517
170	1	1	1	1	1
171	1	1	1	1	1
172	1	1	1	1	1
173	1	1	1	1	1
174	1	1	1	1	1
175	1	1	1	1	1
176	1	1	1	1	1
177	1	1	1	1	1
178	1	1	1	1	1
179	1	1	1	1	1
180	1	1	1	1	1
181	1	1	1	1	1
182	1	1	1	1	1
183	1	1	1	1	1
184	1	1	1	1	1
185	1	1	1	1	1
186	1	1	1	1	1
187	1	1	1	1	1
188	1	1	1	1	1
189	1	1	1	1	1
190	1	1	1	1	1
191	1	1	1	1	1
192	1	1	1	1	1
193	1	1	1	1	1
194	1	1	1	1	1
195	1	1	1	1	1
196	1	1	1	1	1
197	1	1	1	1	1
198	1	1	1	1	1
199	1	1	1	1	1
200	1	1	1	1	1
201	1	1	1	1	1
202	1	1	1	1	1
203	1	1	1	1	1
204	1	1	1	1	1
205	1	1	1	1	1
206	1	1	1	1	1
207	1	1	1	1	1
208	1	1	1	1	1
209	1	1	1	1	1
210	1	1	1	1	1
211	1	1	1	1	1
212	1	1	1	1	1
213	1	1	1	1	1
214	1	1	1	1	1
215	1	1	1	1	1
216	1	1	1	1	1
217	1	1	1	1	1
218	1	1	1	1	1
219	1	1	1	1	1
220	1	1	1	1	1
221	1	1	1	1	1
222	1	1	1	1	1
223	1	1	1	1	1
224	1	1	1	1	1
225	1	1	1	1	1
226	1	1	1	1	1
227	1	1	1	1	1
228	1	1	1	1	1
229	1	1	1	1	1
230	1	1	1	1	1
231	1	1	1	1	1
232	1	1	1	1	1
233	1	1	1	1	1
234	1	1	1	1	1
235	1	1	1	1	1
236	1	1	1	1	1
237	1	1	1	1	1
238	1	1	1	1	1
239	1	1	1	1	1
240	1	1	1	1	1
241	1	1	1	1	1
242	1	1	1	1	1
243	1	1	1	1	1
244	1	1	1	1	1
245	1	1	1	1	1
246	1	1	1	1	1
247	1	1	1	1	1
248	1	1	1	1	1
249	1	1	1	1	1

## Sheet: P11_GG_Ctr
Inter-transient interval collected for Figure 4 - cumulative distribution - P11 GCaMP3 in Control
time interval (s)	Exp#1	Exp#2	Exp#3
0	0	0	0
1	0	0	0
2	0	0	0
3	0	0	0
4	0	0	0
5	0	0	0.0714286
6	0	0	0.0714286
7	0	0	0.0714286
8	0	0	0.0714286
9	0	0	0.0714286
10	0	0.1	0.142857
11	0	0.1	0.142857
12	0	0.1	0.214286
13	0	0.1	0.214286
14	0	0.1	0.214286
15	0	0.1	0.214286
16	0	0.1	0.214286
17	0	0.1	0.214286
18	0	0.1	0.214286
19	0	0.1	0.214286
20	0	0.1	0.214286
21	0	0.1	0.214286
22	0	0.1	0.214286
23	0	0.1	0.214286
24	0	0.1	0.214286
25	0	0.1	0.214286
26	0	0.1	0.214286
27	0	0.1	0.285714
28	0	0.1	0.285714
29	0	0.1	0.285714
30	0	0.1	0.285714
31	0	0.1	0.285714
32	0	0.1	0.285714
33	0	0.3	0.285714
34	0.111111	0.3	0.357143
35	0.111111	0.3	0.357143
36	0.111111	0.3	0.357143
37	0.111111	0.3	0.357143
38	0.111111	0.3	0.357143
39	0.111111	0.3	0.357143
40	0.111111	0.3	0.357143
41	0.222222	0.3	0.428571
42	0.222222	0.3	0.428571
43	0.222222	0.3	0.428571
44	0.222222	0.3	0.5
45	0.333333	0.3	0.5
46	0.333333	0.3	0.5
47	0.333333	0.3	0.5
48	0.333333	0.3	0.5
49	0.333333	0.3	0.571429
50	0.333333	0.3	0.571429
51	0.333333	0.3	0.571429
52	0.333333	0.3	0.571429
53	0.333333	0.3	0.571429
54	0.333333	0.3	0.571429
55	0.333333	0.3	0.571429
56	0.333333	0.3	0.571429
57	0.333333	0.3	0.571429
58	0.333333	0.3	0.571429
59	0.333333	0.3	0.571429
60	0.333333	0.4	0.571429
61	0.333333	0.4	0.571429
62	0.333333	0.4	0.571429
63	0.333333	0.4	0.571429
64	0.333333	0.4	0.571429
65	0.333333	0.4	0.571429
66	0.333333	0.4	0.642857
67	0.333333	0.4	0.642857
68	0.333333	0.4	0.642857
69	0.444444	0.4	0.642857
70	0.444444	0.4	0.785714
71	0.444444	0.4	0.785714
72	0.444444	0.5	0.785714
73	0.444444	0.5	0.785714
74	0.444444	0.5	0.785714
75	0.444444	0.5	0.785714
76	0.444444	0.5	0.785714
77	0.444444	0.5	0.785714
78	0.444444	0.5	0.785714
79	0.444444	0.5	0.785714
80	0.444444	0.5	0.785714
81	0.444444	0.5	0.785714
82	0.444444	0.5	0.785714
83	0.444444	0.5	0.785714
84	0.444444	0.5	0.785714
85	0.444444	0.5	0.785714
86	0.444444	0.5	0.785714
87	0.444444	0.5	0.785714
88	0.444444	0.5	0.785714
89	0.444444	0.5	0.785714
90	0.444444	0.7	0.785714
91	0.444444	0.7	0.785714
92	0.444444	0.7	0.785714
93	0.444444	0.7	0.785714
94	0.444444	0.7	0.785714
95	0.444444	0.7	0.785714
96	0.444444	0.7	0.785714
97	0.444444	0.7	0.785714
98	0.444444	0.7	0.785714
99	0.444444	0.7	0.785714
100	0.444444	0.7	0.785714
101	0.444444	0.7	0.785714
102	0.444444	0.7	0.785714
103	0.444444	0.7	0.785714
104	0.444444	0.7	0.785714
105	0.444444	0.7	0.857143
106	0.444444	0.7	0.857143
107	0.444444	0.7	0.857143
108	0.444444	0.7	0.928571
109	0.444444	0.7	0.928571
110	0.444444	0.7	0.928571
111	0.444444	0.7	0.928571
112	0.555556	0.7	0.928571
113	0.555556	0.7	0.928571
114	0.555556	0.7	0.928571
115	0.555556	0.7	0.928571
116	0.555556	0.7	0.928571
117	0.555556	0.7	0.928571
118	0.555556	0.7	0.928571
119	0.555556	0.7	0.928571
120	0.555556	0.7	0.928571
121	0.555556	0.9	0.928571
122	0.555556	0.9	0.928571
123	0.555556	0.9	0.928571
124	0.666667	0.9	0.928571
125	0.666667	0.9	0.928571
126	0.666667	0.9	0.928571
127	0.666667	0.9	0.928571
128	0.666667	0.9	0.928571
129	0.666667	0.9	0.928571
130	0.666667	0.9	0.928571
131	0.777778	0.9	0.928571
132	0.777778	0.9	0.928571
133	0.777778	0.9	0.928571
134	0.777778	0.9	0.928571
135	0.777778	0.9	0.928571
136	0.777778	0.9	0.928571
137	0.777778	0.9	0.928571
138	0.777778	0.9	0.928571
139	0.777778	0.9	0.928571
140	0.777778	0.9	0.928571
141	0.777778	0.9	0.928571
142	0.777778	0.9	0.928571
143	0.777778	0.9	0.928571
144	0.777778	0.9	1
145	0.777778	0.9	1
146	0.777778	0.9	1
147	0.777778	0.9	1
148	0.777778	0.9	1
149	0.777778	0.9	1
150	0.777778	0.9	1
151	0.777778	0.9	1
152	0.777778	0.9	1
153	0.777778	0.9	1
154	0.777778	0.9	1
155	0.777778	0.9	1
156	0.777778	0.9	1
157	0.777778	0.9	1
158	0.777778	0.9	1
159	0.777778	0.9	1
160	0.777778	0.9	1
161	0.777778	0.9	1
162	0.777778	0.9	1
163	0.777778	0.9	1
164	0.777778	0.9	1
165	0.777778	0.9	1
166	0.777778	0.9	1
167	0.777778	0.9	1
168	0.777778	0.9	1
169	0.777778	0.9	1
170	0.777778	0.9	1
171	0.777778	0.9	1
172	0.777778	0.9	1
173	0.777778	0.9	1
174	0.777778	0.9	1
175	0.777778	0.9	1
176	0.777778	0.9	1
177	0.777778	0.9	1
178	0.888889	0.9	1
179	0.888889	0.9	1
180	1	1	1
181	1	1	1
182	1	1	1
183	1	1	1
184	1	1	1
185	1	1	1
186	1	1	1
187	1	1	1
188	1	1	1
189	1	1	1
190	1	1	1
191	1	1	1
192	1	1	1
193	1	1	1
194	1	1	1
195	1	1	1
196	1	1	1
197	1	1	1
198	1	1	1
199	1	1	1
200	1	1	1
201	1	1	1
202	1	1	1
203	1	1	1
204	1	1	1
205	1	1	1
206	1	1	1
207	1	1	1
208	1	1	1
209	1	1	1
210	1	1	1
211	1	1	1
212	1	1	1
213	1	1	1
214	1	1	1
215	1	1	1
216	1	1	1
217	1	1	1
218	1	1	1
219	1	1	1
220	1	1	1
221	1	1	1
222	1	1	1
223	1	1	1
224	1	1	1
225	1	1	1
226	1	1	1
227	1	1	1
228	1	1	1
229	1	1	1
230	1	1	1
231	1	1	1
232	1	1	1
233	1	1	1
234	1	1	1
235	1	1	1
236	1	1	1
237	1	1	1
238	1	1	1
239	1	1	1
240	1	1	1
241	1	1	1
242	1	1	1
243	1	1	1
244	1	1	1
245	1	1	1
246	1	1	1
247	1	1	1
248	1	1	1
249	1	1	1

## Sheet: P11_GG_TBOA
Inter-transient interval collected for Figure 4 - cumulative distribution - P11 GCaMP3 in TBOA
time interval (s)	Exp#1	Exp#2	Exp#3
0	0	0	0
1	0	0	0
2	0.0526316	0.011236	0
3	0.0526316	0.011236	0
4	0.0526316	0.011236	0
5	0.0789474	0.011236	0.0465116
6	0.0789474	0.0449438	0.0465116
7	0.0789474	0.0561798	0.0697674
8	0.105263	0.0561798	0.0697674
9	0.105263	0.0561798	0.0930233
10	0.105263	0.11236	0.0930233
11	0.131579	0.123596	0.116279
12	0.184211	0.123596	0.139535
13	0.210526	0.146067	0.139535
14	0.236842	0.191011	0.162791
15	0.263158	0.235955	0.186047
16	0.263158	0.280899	0.209302
17	0.289474	0.280899	0.232558
18	0.342105	0.280899	0.255814
19	0.368421	0.303371	0.27907
20	0.368421	0.303371	0.302326
21	0.368421	0.303371	0.302326
22	0.394737	0.303371	0.302326
23	0.394737	0.314607	0.302326
24	0.447368	0.337079	0.302326
25	0.473684	0.348315	0.348837
26	0.5	0.348315	0.395349
27	0.526316	0.348315	0.395349
28	0.526316	0.370787	0.395349
29	0.552632	0.449438	0.418605
30	0.552632	0.47191	0.418605
31	0.552632	0.483146	0.488372
32	0.552632	0.494382	0.511628
33	0.552632	0.505618	0.511628
34	0.552632	0.505618	0.511628
35	0.605263	0.516854	0.534884
36	0.605263	0.516854	0.55814
37	0.605263	0.52809	0.55814
38	0.605263	0.539326	0.55814
39	0.605263	0.539326	0.604651
40	0.605263	0.550562	0.604651
41	0.605263	0.550562	0.627907
42	0.605263	0.561798	0.627907
43	0.605263	0.573034	0.674419
44	0.605263	0.573034	0.674419
45	0.605263	0.595506	0.674419
46	0.605263	0.606742	0.674419
47	0.605263	0.606742	0.674419
48	0.605263	0.606742	0.674419
49	0.605263	0.606742	0.674419
50	0.605263	0.606742	0.674419
51	0.605263	0.617977	0.674419
52	0.657895	0.651685	0.674419
53	0.657895	0.651685	0.674419
54	0.657895	0.674157	0.674419
55	0.657895	0.707865	0.697674
56	0.657895	0.707865	0.697674
57	0.710526	0.719101	0.72093
58	0.710526	0.719101	0.72093
59	0.736842	0.719101	0.72093
60	0.736842	0.719101	0.744186
61	0.736842	0.730337	0.744186
62	0.736842	0.730337	0.744186
63	0.736842	0.730337	0.744186
64	0.763158	0.730337	0.744186
65	0.789474	0.730337	0.744186
66	0.789474	0.730337	0.744186
67	0.789474	0.730337	0.744186
68	0.789474	0.842697	0.744186
69	0.789474	0.853933	0.790698
70	0.789474	0.853933	0.790698
71	0.789474	0.853933	0.790698
72	0.789474	0.876405	0.790698
73	0.789474	0.876405	0.790698
74	0.815789	0.876405	0.813953
75	0.815789	0.88764	0.813953
76	0.815789	0.88764	0.813953
77	0.815789	0.88764	0.837209
78	0.815789	0.88764	0.837209
79	0.815789	0.88764	0.837209
80	0.842105	0.88764	0.837209
81	0.842105	0.88764	0.837209
82	0.842105	0.88764	0.837209
83	0.842105	0.88764	0.837209
84	0.842105	0.88764	0.837209
85	0.842105	0.88764	0.837209
86	0.842105	0.898876	0.837209
87	0.842105	0.898876	0.837209
88	0.868421	0.898876	0.837209
89	0.868421	0.898876	0.837209
90	0.868421	0.898876	0.837209
91	0.868421	0.898876	0.837209
92	0.868421	0.898876	0.837209
93	0.868421	0.898876	0.837209
94	0.868421	0.910112	0.837209
95	0.868421	0.910112	0.883721
96	0.868421	0.910112	0.930233
97	0.868421	0.932584	0.930233
98	0.868421	0.966292	0.930233
99	0.894737	0.966292	0.930233
100	0.894737	0.966292	0.930233
101	0.894737	0.966292	0.930233
102	0.894737	0.966292	0.930233
103	0.894737	0.966292	0.930233
104	0.894737	0.966292	0.930233
105	0.894737	0.977528	0.930233
106	0.894737	0.977528	0.930233
107	0.894737	0.977528	0.930233
108	0.894737	0.977528	0.930233
109	0.894737	0.977528	0.930233
110	0.894737	0.977528	0.930233
111	0.894737	0.977528	0.930233
112	0.894737	0.977528	0.953488
113	0.894737	0.977528	0.953488
114	0.894737	0.977528	0.953488
115	0.894737	0.977528	0.953488
116	0.894737	0.977528	0.953488
117	0.921053	0.977528	0.953488
118	0.921053	0.977528	0.953488
119	0.921053	0.977528	0.953488
120	0.921053	0.977528	0.953488
121	0.921053	0.977528	0.953488
122	0.921053	0.977528	0.976744
123	0.921053	0.977528	0.976744
124	0.921053	0.977528	0.976744
125	0.921053	0.977528	0.976744
126	0.921053	0.977528	0.976744
127	0.921053	0.977528	0.976744
128	0.921053	0.977528	0.976744
129	0.921053	0.977528	0.976744
130	0.921053	0.977528	0.976744
131	0.947368	0.977528	0.976744
132	0.947368	0.977528	0.976744
133	0.947368	0.977528	0.976744
134	0.947368	0.977528	0.976744
135	0.947368	0.977528	0.976744
136	0.947368	0.977528	0.976744
137	0.947368	0.977528	0.976744
138	0.947368	0.977528	0.976744
139	0.973684	0.977528	0.976744
140	0.973684	0.977528	0.976744
141	0.973684	0.988764	0.976744
142	1	0.988764	0.976744
143	1	0.988764	0.976744
144	1	0.988764	0.976744
145	1	0.988764	0.976744
146	1	0.988764	0.976744
147	1	0.988764	0.976744
148	1	0.988764	0.976744
149	1	0.988764	0.976744
150	1	1	0.976744
151	1	1	0.976744
152	1	1	0.976744
153	1	1	0.976744
154	1	1	0.976744
155	1	1	0.976744
156	1	1	0.976744
157	1	1	0.976744
158	1	1	0.976744
159	1	1	0.976744
160	1	1	0.976744
161	1	1	0.976744
162	1	1	0.976744
163	1	1	0.976744
164	1	1	0.976744
165	1	1	0.976744
166	1	1	0.976744
167	1	1	0.976744
168	1	1	0.976744
169	1	1	0.976744
170	1	1	0.976744
171	1	1	0.976744
172	1	1	0.976744
173	1	1	1
174	1	1	1
175	1	1	1
176	1	1	1
177	1	1	1
178	1	1	1
179	1	1	1
180	1	1	1
181	1	1	1
182	1	1	1
183	1	1	1
184	1	1	1
185	1	1	1
186	1	1	1
187	1	1	1
188	1	1	1
189	1	1	1
190	1	1	1
191	1	1	1
192	1	1	1
193	1	1	1
194	1	1	1
195	1	1	1
196	1	1	1
197	1	1	1
198	1	1	1
199	1	1	1
200	1	1	1
201	1	1	1
202	1	1	1
203	1	1	1
204	1	1	1
205	1	1	1
206	1	1	1
207	1	1	1
208	1	1	1
209	1	1	1
210	1	1	1
211	1	1	1
212	1	1	1
213	1	1	1
214	1	1	1
215	1	1	1
216	1	1	1
217	1	1	1
218	1	1	1
219	1	1	1
220	1	1	1
221	1	1	1
222	1	1	1
223	1	1	1
224	1	1	1
225	1	1	1
226	1	1	1
227	1	1	1
228	1	1	1
229	1	1	1
230	1	1	1
231	1	1	1
232	1	1	1
233	1	1	1
234	1	1	1
235	1	1	1
236	1	1	1
237	1	1	1
238	1	1	1
239	1	1	1
240	1	1	1
241	1	1	1
242	1	1	1
243	1	1	1
244	1	1	1
245	1	1	1
246	1	1	1
247	1	1	1
248	1	1	1
249	1	1	1

## Sheet: P9_iGlu_Ctr
Inter-transient interval collected for Figure 4 - cumulative distribution - P9 iGluSnFR in Control
time interval (s)	Exp#1	Exp#2	Exp#3
0	0	0	0
1	0	0	0
2	0	0	0
3	0	0	0
4	0.0322581	0.04	0
5	0.0645161	0.16	0
6	0.0806452	0.2	0
7	0.0806452	0.22	0
8	0.0806452	0.22	0
9	0.0967742	0.22	0
10	0.0967742	0.22	0
11	0.0967742	0.22	0
12	0.129032	0.26	0
13	0.16129	0.26	0
14	0.177419	0.28	0
15	0.177419	0.3	0
16	0.177419	0.34	0
17	0.193548	0.38	0
18	0.209677	0.44	0
19	0.209677	0.44	0
20	0.209677	0.46	0
21	0.209677	0.46	0
22	0.209677	0.46	0
23	0.209677	0.46	0
24	0.209677	0.46	0
25	0.209677	0.48	0
26	0.225806	0.48	0
27	0.225806	0.5	0
28	0.225806	0.52	0
29	0.225806	0.52	0
30	0.225806	0.56	0
31	0.241935	0.58	0
32	0.241935	0.58	0
33	0.241935	0.58	0
34	0.241935	0.58	0.0714286
35	0.241935	0.64	0.0714286
36	0.241935	0.66	0.0714286
37	0.258065	0.66	0.0714286
38	0.258065	0.66	0.0714286
39	0.258065	0.68	0.0714286
40	0.274194	0.68	0.0714286
41	0.274194	0.68	0.0714286
42	0.274194	0.68	0.0714286
43	0.274194	0.68	0.0714286
44	0.274194	0.68	0.0714286
45	0.322581	0.7	0.0714286
46	0.322581	0.7	0.0714286
47	0.33871	0.72	0.0714286
48	0.5	0.72	0.142857
49	0.5	0.72	0.142857
50	0.516129	0.74	0.142857
51	0.516129	0.74	0.142857
52	0.516129	0.74	0.214286
53	0.516129	0.74	0.214286
54	0.564516	0.74	0.214286
55	0.645161	0.74	0.357143
56	0.66129	0.74	0.357143
57	0.677419	0.76	0.357143
58	0.725806	0.76	0.357143
59	0.725806	0.76	0.357143
60	0.741935	0.76	0.357143
61	0.741935	0.76	0.357143
62	0.741935	0.76	0.357143
63	0.741935	0.76	0.357143
64	0.741935	0.76	0.357143
65	0.741935	0.76	0.357143
66	0.741935	0.76	0.357143
67	0.758065	0.76	0.357143
68	0.758065	0.76	0.357143
69	0.758065	0.76	0.357143
70	0.758065	0.76	0.357143
71	0.774194	0.78	0.357143
72	0.774194	0.8	0.357143
73	0.774194	0.8	0.357143
74	0.774194	0.8	0.357143
75	0.774194	0.8	0.357143
76	0.774194	0.8	0.357143
77	0.774194	0.82	0.357143
78	0.806452	0.82	0.357143
79	0.806452	0.82	0.357143
80	0.806452	0.82	0.357143
81	0.822581	0.84	0.357143
82	0.822581	0.84	0.357143
83	0.822581	0.84	0.357143
84	0.822581	0.84	0.357143
85	0.83871	0.84	0.357143
86	0.83871	0.84	0.357143
87	0.83871	0.84	0.357143
88	0.83871	0.86	0.357143
89	0.83871	0.86	0.357143
90	0.83871	0.86	0.428571
91	0.854839	0.86	0.428571
92	0.854839	0.86	0.428571
93	0.854839	0.86	0.428571
94	0.854839	0.86	0.5
95	0.854839	0.86	0.5
96	0.854839	0.86	0.5
97	0.854839	0.86	0.571429
98	0.854839	0.86	0.571429
99	0.854839	0.86	0.571429
100	0.854839	0.86	0.571429
101	0.854839	0.88	0.571429
102	0.854839	0.88	0.571429
103	0.854839	0.88	0.642857
104	0.870968	0.88	0.642857
105	0.870968	0.88	0.642857
106	0.870968	0.88	0.642857
107	0.870968	0.88	0.642857
108	0.870968	0.88	0.642857
109	0.887097	0.88	0.642857
110	0.887097	0.88	0.642857
111	0.887097	0.88	0.714286
112	0.887097	0.88	0.714286
113	0.983871	0.88	0.714286
114	0.983871	0.88	0.714286
115	0.983871	0.88	0.714286
116	0.983871	0.9	0.714286
117	0.983871	0.9	0.714286
118	0.983871	0.9	0.714286
119	0.983871	0.9	0.714286
120	0.983871	0.9	0.714286
121	0.983871	0.9	0.714286
122	0.983871	0.9	0.714286
123	0.983871	0.9	0.714286
124	0.983871	0.9	0.714286
125	0.983871	0.9	0.714286
126	0.983871	0.9	0.714286
127	0.983871	0.9	0.714286
128	0.983871	0.9	0.714286
129	0.983871	0.9	0.714286
130	0.983871	0.9	0.714286
131	0.983871	0.92	0.714286
132	0.983871	0.92	0.714286
133	0.983871	0.92	0.714286
134	0.983871	0.92	0.714286
135	0.983871	0.92	0.714286
136	0.983871	0.92	0.714286
137	0.983871	0.92	0.714286
138	0.983871	0.94	0.714286
139	0.983871	0.94	0.714286
140	0.983871	0.94	0.714286
141	0.983871	0.94	0.714286
142	0.983871	0.94	0.714286
143	0.983871	0.94	0.785714
144	0.983871	0.94	0.785714
145	0.983871	0.94	0.785714
146	0.983871	0.94	0.785714
147	0.983871	0.94	0.785714
148	0.983871	0.94	0.785714
149	0.983871	0.94	0.785714
150	0.983871	0.94	0.785714
151	0.983871	0.94	0.785714
152	0.983871	0.94	0.785714
153	0.983871	0.94	0.785714
154	0.983871	0.94	0.785714
155	0.983871	0.94	0.785714
156	0.983871	0.94	0.785714
157	0.983871	0.94	0.785714
158	0.983871	0.94	0.785714
159	0.983871	0.94	0.785714
160	0.983871	0.94	0.785714
161	0.983871	0.94	0.785714
162	1	0.94	0.785714
163	1	0.94	0.785714
164	1	0.94	0.785714
165	1	0.94	0.785714
166	1	0.94	0.785714
167	1	0.94	0.785714
168	1	0.94	0.785714
169	1	0.94	0.785714
170	1	0.94	0.785714
171	1	0.94	0.785714
172	1	0.94	0.785714
173	1	0.94	0.785714
174	1	0.94	0.785714
175	1	0.94	0.857143
176	1	0.96	0.857143
177	1	0.96	0.857143
178	1	0.96	0.857143
179	1	0.96	0.857143
180	1	0.96	0.857143
181	1	0.96	0.857143
182	1	0.96	0.857143
183	1	0.96	0.857143
184	1	0.96	0.857143
185	1	0.96	0.857143
186	1	0.96	0.857143
187	1	0.98	0.857143
188	1	0.98	0.857143
189	1	0.98	0.857143
190	1	0.98	0.857143
191	1	0.98	0.857143
192	1	0.98	0.857143
193	1	0.98	0.857143
194	1	0.98	0.857143
195	1	0.98	0.857143
196	1	0.98	0.857143
197	1	0.98	0.928571
198	1	0.98	0.928571
199	1	0.98	0.928571
200	1	0.98	0.928571
201	1	0.98	0.928571
202	1	0.98	0.928571
203	1	0.98	0.928571
204	1	0.98	0.928571
205	1	0.98	1
206	1	0.98	1
207	1	0.98	1
208	1	0.98	1
209	1	0.98	1
210	1	0.98	1
211	1	0.98	1
212	1	0.98	1
213	1	0.98	1
214	1	0.98	1
215	1	0.98	1
216	1	0.98	1
217	1	0.98	1
218	1	0.98	1
219	1	0.98	1
220	1	0.98	1
221	1	0.98	1
222	1	0.98	1
223	1	0.98	1
224	1	0.98	1
225	1	0.98	1
226	1	1	1
227	1	1	1
228	1	1	1
229	1	1	1
230	1	1	1
231	1	1	1
232	1	1	1
233	1	1	1
234	1	1	1
235	1	1	1
236	1	1	1
237	1	1	1
238	1	1	1
239	1	1	1
240	1	1	1
241	1	1	1
242	1	1	1
243	1	1	1
244	1	1	1
245	1	1	1
246	1	1	1
247	1	1	1
248	1	1	1
249	1	1	1

## Sheet: P9_iGlu_TBOA
Inter-transient interval collected for Figure 4 - cumulative distribution - P9 iGluSnFR in TBOA
time interval (s)	exp#1	exp#2	exp#3
0	0	0	0
1	0	0	0
2	0	0	0
3	0	0	0.0217391
4	0.0300752	0.015625	0.0434783
5	0.075188	0.03125	0.108696
6	0.0977444	0.03125	0.152174
7	0.105263	0.03125	0.152174
8	0.120301	0.03125	0.173913
9	0.12782	0.046875	0.173913
10	0.150376	0.0625	0.26087
11	0.157895	0.0625	0.26087
12	0.157895	0.0625	0.26087
13	0.165414	0.0625	0.282609
14	0.165414	0.078125	0.304348
15	0.165414	0.078125	0.369565
16	0.203008	0.09375	0.369565
17	0.218045	0.09375	0.369565
18	0.225564	0.09375	0.434783
19	0.233083	0.09375	0.434783
20	0.278196	0.09375	0.478261
21	0.278196	0.09375	0.5
22	0.285714	0.109375	0.5
23	0.293233	0.109375	0.521739
24	0.308271	0.109375	0.521739
25	0.315789	0.109375	0.543478
26	0.323308	0.109375	0.543478
27	0.330827	0.109375	0.586957
28	0.338346	0.109375	0.608696
29	0.345865	0.109375	0.652174
30	0.353383	0.109375	0.652174
31	0.353383	0.109375	0.652174
32	0.360902	0.109375	0.673913
33	0.383459	0.109375	0.673913
34	0.383459	0.109375	0.673913
35	0.383459	0.15625	0.695652
36	0.390977	0.65625	0.695652
37	0.390977	0.671875	0.695652
38	0.406015	0.671875	0.695652
39	0.406015	0.671875	0.695652
40	0.406015	0.6875	0.717391
41	0.406015	0.6875	0.717391
42	0.406015	0.6875	0.717391
43	0.421053	0.6875	0.76087
44	0.421053	0.6875	0.782609
45	0.421053	0.6875	0.804348
46	0.428571	0.6875	0.804348
47	0.466165	0.6875	0.804348
48	0.593985	0.6875	0.804348
49	0.616541	0.6875	0.804348
50	0.631579	0.6875	0.804348
51	0.654135	0.6875	0.804348
52	0.654135	0.6875	0.804348
53	0.654135	0.703125	0.804348
54	0.661654	0.703125	0.804348
55	0.661654	0.71875	0.804348
56	0.706767	0.71875	0.804348
57	0.729323	0.71875	0.804348
58	0.729323	0.71875	0.826087
59	0.729323	0.71875	0.826087
60	0.729323	0.734375	0.826087
61	0.729323	0.75	0.826087
62	0.729323	0.75	0.826087
63	0.75188	0.75	0.826087
64	0.75188	0.75	0.826087
65	0.75188	0.75	0.826087
66	0.75188	0.765625	0.826087
67	0.75188	0.765625	0.826087
68	0.759399	0.765625	0.847826
69	0.766917	0.765625	0.847826
70	0.766917	0.765625	0.847826
71	0.781955	0.765625	0.847826
72	0.781955	0.78125	0.847826
73	0.781955	0.78125	0.869565
74	0.789474	0.78125	0.869565
75	0.789474	0.859375	0.891304
76	0.789474	0.890625	0.891304
77	0.796992	0.890625	0.891304
78	0.796992	0.90625	0.891304
79	0.796992	0.90625	0.891304
80	0.796992	0.921875	0.891304
81	0.796992	0.921875	0.891304
82	0.804511	0.921875	0.891304
83	0.804511	0.921875	0.891304
84	0.81203	0.921875	0.891304
85	0.81203	0.9375	0.913043
86	0.81203	0.9375	0.913043
87	0.81203	0.9375	0.913043
88	0.827068	0.9375	0.913043
89	0.827068	0.953125	0.913043
90	0.827068	0.953125	0.913043
91	0.827068	0.953125	0.913043
92	0.827068	0.953125	0.913043
93	0.827068	0.953125	0.913043
94	0.827068	0.953125	0.913043
95	0.827068	0.953125	0.913043
96	0.827068	0.953125	0.913043
97	0.827068	0.953125	0.913043
98	0.827068	0.953125	0.934783
99	0.827068	0.953125	0.934783
100	0.827068	0.96875	0.934783
101	0.834586	0.96875	0.934783
102	0.834586	0.96875	0.956522
103	0.849624	0.96875	0.956522
104	0.87218	0.96875	0.978261
105	0.909774	0.96875	0.978261
106	0.924812	0.96875	0.978261
107	0.924812	0.96875	0.978261
108	0.924812	0.96875	1
109	0.924812	0.96875	1
110	0.924812	0.984375	1
111	0.924812	0.984375	1
112	0.924812	0.984375	1
113	0.924812	0.984375	1
114	0.932331	0.984375	1
115	0.932331	0.984375	1
116	0.932331	0.984375	1
117	0.932331	0.984375	1
118	0.932331	0.984375	1
119	0.932331	0.984375	1
120	0.93985	0.984375	1
121	0.93985	0.984375	1
122	0.93985	0.984375	1
123	0.93985	0.984375	1
124	0.93985	0.984375	1
125	0.93985	0.984375	1
126	0.93985	0.984375	1
127	0.947368	0.984375	1
128	0.947368	0.984375	1
129	0.947368	0.984375	1
130	0.947368	0.984375	1
131	0.947368	0.984375	1
132	0.947368	0.984375	1
133	0.947368	0.984375	1
134	0.947368	0.984375	1
135	0.947368	0.984375	1
136	0.954887	0.984375	1
137	0.954887	0.984375	1
138	0.954887	0.984375	1
139	0.954887	0.984375	1
140	0.954887	0.984375	1
141	0.954887	0.984375	1
142	0.954887	0.984375	1
143	0.954887	0.984375	1
144	0.954887	0.984375	1
145	0.954887	0.984375	1
146	0.954887	0.984375	1
147	0.954887	0.984375	1
148	0.954887	0.984375	1
149	0.954887	0.984375	1
150	0.954887	0.984375	1
151	0.954887	1	1
152	0.954887	1	1
153	0.954887	1	1
154	0.954887	1	1
155	0.962406	1	1
156	0.962406	1	1
157	0.962406	1	1
158	0.962406	1	1
159	0.962406	1	1
160	0.962406	1	1
161	0.962406	1	1
162	0.962406	1	1
163	0.962406	1	1
164	0.962406	1	1
165	0.962406	1	1
166	0.962406	1	1
167	0.962406	1	1
168	0.962406	1	1
169	0.962406	1	1
170	0.969925	1	1
171	0.969925	1	1
172	0.969925	1	1
173	0.969925	1	1
174	0.969925	1	1
175	0.969925	1	1
176	0.969925	1	1
177	0.969925	1	1
178	0.969925	1	1
179	0.969925	1	1
180	0.969925	1	1
181	0.969925	1	1
182	0.969925	1	1
183	0.969925	1	1
184	0.977444	1	1
185	0.977444	1	1
186	0.977444	1	1
187	0.977444	1	1
188	0.977444	1	1
189	0.977444	1	1
190	0.977444	1	1
191	0.977444	1	1
192	0.977444	1	1
193	0.977444	1	1
194	0.977444	1	1
195	0.977444	1	1
196	0.977444	1	1
197	0.977444	1	1
198	0.977444	1	1
199	0.977444	1	1
200	0.977444	1	1
201	0.984962	1	1
202	0.984962	1	1
203	0.984962	1	1
204	0.984962	1	1
205	0.984962	1	1
206	0.984962	1	1
207	0.984962	1	1
208	0.984962	1	1
209	0.984962	1	1
210	0.984962	1	1
211	0.984962	1	1
212	0.984962	1	1
213	0.984962	1	1
214	0.984962	1	1
215	0.992481	1	1
216	0.992481	1	1
217	0.992481	1	1
218	0.992481	1	1
219	0.992481	1	1
220	0.992481	1	1
221	0.992481	1	1
222	0.992481	1	1
223	0.992481	1	1
224	0.992481	1	1
225	0.992481	1	1
226	0.992481	1	1
227	0.992481	1	1
228	0.992481	1	1
229	0.992481	1	1
230	0.992481	1	1
231	0.992481	1	1
232	0.992481	1	1
233	0.992481	1	1
234	0.992481	1	1
235	0.992481	1	1
236	0.992481	1	1
237	0.992481	1	1
238	0.992481	1	1
239	0.992481	1	1
240	0.992481	1	1
241	1	1	1
242	1	1	1
243	1	1	1
244	1	1	1
245	1	1	1
246	1	1	1
247	1	1	1
248	1	1	1
249	1	1	1

## Sheet: P11_iGlu_Ctr
Inter-transient interval collected for Figure 4 - cumulative distribution - P11 iGluSnFR in Control
time interval (s)	Exp#1	Exp#2	Exp#3	Exp#4	Exp#5	Exp#6	Exp#7	Exp#8	Exp#9	Exp#10	Exp#11
0	0	0	0	0	0	0	0	0	0	0	0
1	0	0	0	0	0	0.03125	0.0263158	0	0	0	0
2	0.04	0	0	0	0	0.125	0.0263158	0	0	0	0
3	0.06	0.142857	0	0	0	0.15625	0.0263158	0	0	0	0
4	0.16	0.142857	0	0.0196078	0	0.28125	0.0526316	0	0	0	0
5	0.16	0.142857	0	0.0196078	0	0.3125	0.0526316	0.0952381	0.0526316	0	0
6	0.16	0.142857	0	0.0196078	0	0.3125	0.105263	0.0952381	0.0789474	0	0.0344828
7	0.16	0.142857	0	0.0196078	0	0.3125	0.105263	0.0952381	0.105263	0	0.0344828
8	0.16	0.142857	0	0.0196078	0	0.375	0.105263	0.0952381	0.105263	0	0.0344828
9	0.16	0.142857	0	0.0392157	0	0.375	0.105263	0.142857	0.157895	0	0.0689655
10	0.18	0.142857	0	0.0392157	0.0384615	0.375	0.105263	0.142857	0.157895	0	0.0689655
11	0.18	0.142857	0	0.0784314	0.0384615	0.375	0.131579	0.142857	0.157895	0	0.0689655
12	0.2	0.142857	0	0.0784314	0.0384615	0.40625	0.131579	0.142857	0.157895	0	0.0689655
13	0.22	0.142857	0	0.0980392	0.0384615	0.40625	0.131579	0.142857	0.157895	0	0.0689655
14	0.22	0.142857	0	0.117647	0.0384615	0.40625	0.131579	0.142857	0.157895	0	0.103448
15	0.24	0.142857	0	0.117647	0.0384615	0.40625	0.131579	0.142857	0.184211	0	0.103448
16	0.24	0.142857	0.0285714	0.117647	0.0769231	0.40625	0.131579	0.142857	0.184211	0	0.103448
17	0.26	0.142857	0.0285714	0.117647	0.115385	0.40625	0.131579	0.142857	0.210526	0	0.103448
18	0.26	0.142857	0.0285714	0.117647	0.153846	0.40625	0.131579	0.142857	0.210526	0	0.103448
19	0.26	0.142857	0.0285714	0.117647	0.153846	0.40625	0.157895	0.142857	0.210526	0	0.137931
20	0.26	0.142857	0.0285714	0.117647	0.153846	0.40625	0.157895	0.142857	0.263158	0	0.137931
21	0.26	0.428571	0.0285714	0.117647	0.153846	0.40625	0.157895	0.142857	0.263158	0.0526316	0.137931
22	0.26	0.428571	0.0285714	0.117647	0.153846	0.46875	0.184211	0.142857	0.263158	0.0526316	0.137931
23	0.26	0.428571	0.0285714	0.117647	0.153846	0.46875	0.184211	0.142857	0.263158	0.0526316	0.137931
24	0.26	0.428571	0.0285714	0.156863	0.153846	0.46875	0.184211	0.142857	0.263158	0.0526316	0.137931
25	0.32	0.428571	0.0285714	0.176471	0.153846	0.46875	0.184211	0.142857	0.263158	0.105263	0.137931
26	0.32	0.428571	0.0285714	0.196078	0.153846	0.46875	0.184211	0.142857	0.263158	0.105263	0.137931
27	0.32	0.428571	0.0285714	0.215686	0.153846	0.46875	0.184211	0.142857	0.263158	0.105263	0.137931
28	0.32	0.428571	0.0285714	0.235294	0.153846	0.5	0.184211	0.142857	0.263158	0.105263	0.137931
29	0.34	0.428571	0.0285714	0.235294	0.153846	0.5	0.210526	0.142857	0.289474	0.105263	0.137931
30	0.36	0.428571	0.0285714	0.235294	0.153846	0.5	0.210526	0.142857	0.315789	0.105263	0.137931
31	0.4	0.428571	0.0285714	0.254902	0.153846	0.5	0.210526	0.142857	0.315789	0.157895	0.137931
32	0.4	0.428571	0.0571429	0.254902	0.230769	0.5	0.315789	0.142857	0.315789	0.157895	0.172414
33	0.4	0.428571	0.0571429	0.254902	0.230769	0.53125	0.342105	0.142857	0.315789	0.157895	0.172414
34	0.4	0.428571	0.514286	0.254902	0.230769	0.53125	0.342105	0.142857	0.315789	0.157895	0.172414
35	0.4	0.571429	0.542857	0.254902	0.230769	0.5625	0.394737	0.142857	0.315789	0.157895	0.172414
36	0.4	0.571429	0.542857	0.27451	0.230769	0.5625	0.394737	0.142857	0.315789	0.157895	0.172414
37	0.44	0.571429	0.542857	0.294118	0.230769	0.5625	0.394737	0.142857	0.315789	0.157895	0.172414
38	0.46	0.571429	0.542857	0.294118	0.230769	0.5625	0.394737	0.142857	0.315789	0.157895	0.172414
39	0.46	0.571429	0.542857	0.294118	0.230769	0.5625	0.421053	0.142857	0.315789	0.157895	0.172414
40	0.46	0.571429	0.542857	0.294118	0.230769	0.59375	0.421053	0.142857	0.315789	0.157895	0.172414
41	0.48	0.571429	0.542857	0.294118	0.230769	0.625	0.421053	0.142857	0.315789	0.157895	0.172414
42	0.48	0.571429	0.542857	0.294118	0.230769	0.625	0.421053	0.142857	0.315789	0.157895	0.206897
43	0.52	0.571429	0.542857	0.392157	0.230769	0.65625	0.447368	0.142857	0.342105	0.157895	0.206897
44	0.52	0.571429	0.542857	0.392157	0.230769	0.65625	0.447368	0.142857	0.342105	0.157895	0.206897
45	0.54	0.571429	0.542857	0.392157	0.230769	0.65625	0.447368	0.142857	0.342105	0.157895	0.206897
46	0.54	0.571429	0.542857	0.392157	0.230769	0.65625	0.447368	0.142857	0.342105	0.157895	0.206897
47	0.54	0.571429	0.542857	0.470588	0.230769	0.65625	0.447368	0.142857	0.342105	0.157895	0.241379
48	0.54	0.571429	0.542857	0.470588	0.230769	0.6875	0.447368	0.142857	0.342105	0.157895	0.241379
49	0.54	0.571429	0.542857	0.490196	0.384615	0.71875	0.473684	0.142857	0.394737	0.157895	0.241379
50	0.56	0.571429	0.542857	0.490196	0.423077	0.75	0.473684	0.190476	0.394737	0.157895	0.241379
51	0.58	0.571429	0.542857	0.509804	0.423077	0.8125	0.5	0.190476	0.394737	0.157895	0.241379
52	0.58	0.571429	0.971429	0.509804	0.423077	0.84375	0.5	0.238095	0.394737	0.157895	0.241379
53	0.58	0.571429	0.971429	0.509804	0.423077	0.84375	0.5	0.238095	0.394737	0.157895	0.241379
54	0.6	0.571429	0.971429	0.509804	0.5	0.875	0.5	0.238095	0.394737	0.157895	0.241379
55	0.64	0.571429	0.971429	0.509804	0.5	0.875	0.605263	0.238095	0.394737	0.210526	0.241379
56	0.64	0.571429	0.971429	0.509804	0.5	0.875	0.631579	0.238095	0.394737	0.210526	0.241379
57	0.66	0.571429	0.971429	0.529412	0.615385	0.875	0.631579	0.238095	0.394737	0.263158	0.241379
58	0.68	0.571429	0.971429	0.529412	0.615385	0.875	0.763158	0.285714	0.394737	0.263158	0.241379
59	0.68	0.571429	0.971429	0.529412	0.615385	0.875	0.763158	0.285714	0.421053	0.263158	0.275862
60	0.68	0.571429	0.971429	0.529412	0.615385	0.875	0.763158	0.285714	0.421053	0.263158	0.275862
61	0.68	0.571429	0.971429	0.529412	0.615385	0.875	0.763158	0.285714	0.421053	0.263158	0.275862
62	0.68	0.571429	0.971429	0.627451	0.615385	0.875	0.763158	0.285714	0.421053	0.263158	0.275862
63	0.68	0.571429	0.971429	0.627451	0.615385	0.875	0.763158	0.285714	0.447368	0.263158	0.275862
64	0.68	0.571429	0.971429	0.627451	0.615385	0.90625	0.789474	0.285714	0.447368	0.263158	0.275862
65	0.7	0.571429	0.971429	0.627451	0.692308	0.90625	0.789474	0.285714	0.447368	0.315789	0.275862
66	0.7	0.571429	0.971429	0.627451	0.692308	0.90625	0.789474	0.285714	0.447368	0.315789	0.275862
67	0.7	0.571429	0.971429	0.627451	0.692308	0.90625	0.789474	0.285714	0.447368	0.315789	0.275862
68	0.7	0.571429	0.971429	0.627451	0.692308	0.90625	0.789474	0.285714	0.447368	0.315789	0.275862
69	0.7	0.571429	0.971429	0.627451	0.730769	0.90625	0.789474	0.285714	0.447368	0.315789	0.275862
70	0.72	0.571429	0.971429	0.627451	0.730769	0.90625	0.789474	0.285714	0.447368	0.368421	0.275862
71	0.72	0.571429	0.971429	0.627451	0.730769	0.90625	0.789474	0.285714	0.447368	0.368421	0.275862
72	0.76	0.571429	0.971429	0.627451	0.730769	0.90625	0.789474	0.285714	0.447368	0.368421	0.275862
73	0.76	0.571429	0.971429	0.627451	0.730769	0.90625	0.789474	0.285714	0.447368	0.368421	0.275862
74	0.76	0.571429	0.971429	0.627451	0.730769	0.90625	0.789474	0.285714	0.447368	0.368421	0.275862
75	0.76	0.571429	0.971429	0.647059	0.730769	0.90625	0.789474	0.285714	0.447368	0.368421	0.275862
76	0.76	0.571429	0.971429	0.666667	0.730769	0.9375	0.789474	0.333333	0.447368	0.368421	0.275862
77	0.76	0.571429	0.971429	0.686275	0.730769	0.9375	0.815789	0.333333	0.447368	0.368421	0.275862
78	0.76	0.571429	0.971429	0.686275	0.730769	0.96875	0.815789	0.333333	0.447368	0.368421	0.275862
79	0.76	0.571429	0.971429	0.686275	0.730769	0.96875	0.842105	0.333333	0.447368	0.368421	0.310345
80	0.76	0.571429	0.971429	0.686275	0.730769	0.96875	0.842105	0.333333	0.447368	0.368421	0.310345
81	0.76	0.571429	0.971429	0.686275	0.730769	0.96875	0.842105	0.333333	0.447368	0.368421	0.310345
82	0.76	0.571429	0.971429	0.686275	0.730769	0.96875	0.842105	0.333333	0.447368	0.368421	0.310345
83	0.76	0.714286	0.971429	0.705882	0.730769	0.96875	0.842105	0.333333	0.447368	0.368421	0.310345
84	0.78	0.714286	0.971429	0.705882	0.730769	0.96875	0.842105	0.333333	0.447368	0.368421	0.310345
85	0.78	0.714286	0.971429	0.705882	0.769231	0.96875	0.842105	0.333333	0.473684	0.368421	0.310345
86	0.8	0.714286	0.971429	0.705882	0.769231	0.96875	0.842105	0.333333	0.473684	0.368421	0.310345
87	0.8	0.714286	0.971429	0.705882	0.769231	0.96875	0.842105	0.333333	0.473684	0.368421	0.310345
88	0.8	0.714286	0.971429	0.705882	0.769231	0.96875	0.842105	0.333333	0.473684	0.368421	0.310345
89	0.82	0.714286	0.971429	0.705882	0.769231	0.96875	0.842105	0.333333	0.473684	0.368421	0.344828
90	0.84	0.714286	0.971429	0.72549	0.769231	0.96875	0.842105	0.333333	0.473684	0.368421	0.344828
91	0.84	0.714286	0.971429	0.72549	0.769231	0.96875	0.842105	0.333333	0.5	0.368421	0.344828
92	0.84	0.714286	0.971429	0.72549	0.807692	0.96875	0.842105	0.333333	0.5	0.368421	0.344828
93	0.86	0.714286	0.971429	0.72549	0.807692	0.96875	0.842105	0.333333	0.5	0.421053	0.37931
94	0.86	0.714286	0.971429	0.72549	0.807692	0.96875	0.842105	0.333333	0.5	0.421053	0.37931
95	0.86	0.714286	0.971429	0.72549	0.846154	0.96875	0.868421	0.333333	0.5	0.421053	0.37931
96	0.86	0.714286	0.971429	0.72549	0.846154	0.96875	0.868421	0.333333	0.5	0.421053	0.37931
97	0.86	0.714286	0.971429	0.72549	0.846154	0.96875	0.868421	0.333333	0.526316	0.421053	0.413793
98	0.86	0.714286	0.971429	0.745098	0.846154	0.96875	0.868421	0.333333	0.526316	0.421053	0.413793
99	0.86	0.714286	0.971429	0.745098	0.846154	0.96875	0.868421	0.380952	0.526316	0.421053	0.413793
100	0.88	0.714286	0.971429	0.745098	0.846154	0.96875	0.868421	0.380952	0.526316	0.421053	0.413793
101	0.88	0.714286	0.971429	0.745098	0.846154	0.96875	0.868421	0.380952	0.526316	0.421053	0.413793
102	0.88	0.714286	0.971429	0.745098	0.846154	0.96875	0.868421	0.380952	0.526316	0.421053	0.413793
103	0.88	0.714286	0.971429	0.745098	0.846154	0.96875	0.868421	0.380952	0.526316	0.421053	0.413793
104	0.88	0.714286	0.971429	0.745098	0.846154	1	0.868421	0.380952	0.526316	0.473684	0.413793
105	0.88	0.714286	0.971429	0.745098	0.846154	1	0.868421	0.380952	0.552632	0.473684	0.413793
106	0.88	0.714286	0.971429	0.745098	0.846154	1	0.868421	0.380952	0.552632	0.473684	0.413793
107	0.9	0.714286	1	0.745098	0.923077	1	0.868421	0.380952	0.552632	0.473684	0.413793
108	0.9	0.714286	1	0.745098	0.923077	1	0.868421	0.380952	0.552632	0.473684	0.413793
109	0.9	0.714286	1	0.901961	0.923077	1	0.868421	0.380952	0.578947	0.473684	0.413793
110	0.9	0.714286	1	0.901961	0.923077	1	0.868421	0.380952	0.578947	0.473684	0.413793
111	0.9	0.714286	1	0.901961	0.923077	1	0.868421	0.380952	0.578947	0.473684	0.413793
112	0.9	0.714286	1	0.901961	0.923077	1	0.868421	0.380952	0.631579	0.473684	0.413793
113	0.9	0.714286	1	0.921569	0.923077	1	0.868421	0.380952	0.631579	0.473684	0.413793
114	0.9	0.714286	1	0.921569	0.923077	1	0.868421	0.428571	0.631579	0.473684	0.413793
115	0.92	0.714286	1	0.921569	0.923077	1	0.868421	0.47619	0.631579	0.473684	0.413793
116	0.92	0.714286	1	0.921569	0.923077	1	0.868421	0.47619	0.631579	0.473684	0.448276
117	0.92	0.714286	1	0.921569	0.923077	1	0.868421	0.47619	0.631579	0.473684	0.448276
118	0.92	0.714286	1	0.921569	0.923077	1	0.868421	0.47619	0.631579	0.473684	0.448276
119	0.92	0.714286	1	0.921569	0.923077	1	0.868421	0.47619	0.631579	0.473684	0.448276
120	0.92	0.714286	1	0.921569	0.923077	1	0.868421	0.47619	0.684211	0.473684	0.448276
121	0.92	0.714286	1	0.921569	0.923077	1	0.868421	0.47619	0.684211	0.473684	0.448276
122	0.92	0.714286	1	0.921569	0.923077	1	0.868421	0.47619	0.684211	0.473684	0.517241
123	0.92	0.714286	1	0.921569	0.923077	1	0.868421	0.47619	0.684211	0.473684	0.517241
124	0.92	0.714286	1	0.941176	0.923077	1	0.868421	0.47619	0.684211	0.473684	0.517241
125	0.92	0.857143	1	0.941176	0.923077	1	0.868421	0.47619	0.684211	0.473684	0.517241
126	0.92	0.857143	1	0.941176	0.923077	1	0.868421	0.47619	0.684211	0.473684	0.517241
127	0.92	0.857143	1	0.941176	0.923077	1	0.894737	0.52381	0.710526	0.526316	0.517241
128	0.92	0.857143	1	0.941176	0.923077	1	0.894737	0.571429	0.710526	0.526316	0.517241
129	0.92	0.857143	1	0.941176	0.923077	1	0.894737	0.571429	0.710526	0.526316	0.517241
130	0.92	0.857143	1	0.941176	0.923077	1	0.894737	0.571429	0.710526	0.526316	0.517241
131	0.92	0.857143	1	0.941176	0.923077	1	0.894737	0.571429	0.710526	0.526316	0.517241
132	0.92	0.857143	1	0.941176	0.923077	1	0.894737	0.571429	0.736842	0.526316	0.517241
133	0.92	0.857143	1	0.941176	0.923077	1	0.947368	0.571429	0.736842	0.578947	0.517241
134	0.92	0.857143	1	0.941176	0.923077	1	0.947368	0.619048	0.763158	0.578947	0.517241
135	0.92	0.857143	1	0.941176	0.961538	1	0.973684	0.619048	0.763158	0.578947	0.551724
136	0.92	0.857143	1	0.941176	0.961538	1	0.973684	0.619048	0.763158	0.578947	0.655172
137	0.92	0.857143	1	0.941176	0.961538	1	0.973684	0.619048	0.763158	0.578947	0.655172
138	0.94	0.857143	1	0.941176	0.961538	1	0.973684	0.619048	0.789474	0.578947	0.655172
139	0.94	0.857143	1	0.941176	0.961538	1	0.973684	0.619048	0.789474	0.578947	0.689655
140	0.94	0.857143	1	0.941176	0.961538	1	0.973684	0.619048	0.789474	0.578947	0.689655
141	0.94	0.857143	1	0.941176	0.961538	1	0.973684	0.619048	0.789474	0.578947	0.689655
142	0.96	0.857143	1	0.941176	0.961538	1	0.973684	0.619048	0.789474	0.578947	0.689655
143	0.96	0.857143	1	0.941176	0.961538	1	0.973684	0.666667	0.789474	0.578947	0.689655
144	0.96	0.857143	1	0.941176	0.961538	1	0.973684	0.666667	0.815789	0.578947	0.689655
145	0.96	0.857143	1	0.941176	0.961538	1	0.973684	0.666667	0.815789	0.578947	0.689655
146	0.96	1	1	0.941176	0.961538	1	0.973684	0.666667	0.815789	0.578947	0.758621
147	0.96	1	1	0.941176	0.961538	1	0.973684	0.666667	0.815789	0.578947	0.758621
148	0.96	1	1	0.941176	0.961538	1	0.973684	0.666667	0.842105	0.578947	0.758621
149	0.96	1	1	0.941176	0.961538	1	0.973684	0.666667	0.842105	0.578947	0.758621
150	0.96	1	1	0.941176	0.961538	1	0.973684	0.666667	0.842105	0.578947	0.758621
151	0.96	1	1	0.941176	0.961538	1	0.973684	0.666667	0.842105	0.578947	0.793103
152	0.96	1	1	0.960784	0.961538	1	0.973684	0.666667	0.842105	0.578947	0.793103
153	0.98	1	1	0.980392	0.961538	1	0.973684	0.666667	0.842105	0.578947	0.793103
154	1	1	1	0.980392	0.961538	1	0.973684	0.666667	0.842105	0.578947	0.793103
155	1	1	1	0.980392	0.961538	1	0.973684	0.666667	0.842105	0.578947	0.793103
156	1	1	1	0.980392	0.961538	1	0.973684	0.666667	0.842105	0.578947	0.793103
157	1	1	1	0.980392	0.961538	1	0.973684	0.666667	0.842105	0.578947	0.827586
158	1	1	1	0.980392	0.961538	1	0.973684	0.666667	0.842105	0.578947	0.827586
159	1	1	1	0.980392	0.961538	1	0.973684	0.666667	0.842105	0.631579	0.827586
160	1	1	1	0.980392	0.961538	1	0.973684	0.666667	0.842105	0.631579	0.827586
161	1	1	1	0.980392	0.961538	1	0.973684	0.666667	0.842105	0.631579	0.827586
162	1	1	1	0.980392	0.961538	1	0.973684	0.666667	0.842105	0.684211	0.827586
163	1	1	1	0.980392	0.961538	1	0.973684	0.666667	0.842105	0.736842	0.827586
164	1	1	1	0.980392	0.961538	1	0.973684	0.666667	0.842105	0.736842	0.827586
165	1	1	1	0.980392	0.961538	1	0.973684	0.666667	0.842105	0.736842	0.827586
166	1	1	1	1	0.961538	1	0.973684	0.666667	0.842105	0.736842	0.827586
167	1	1	1	1	0.961538	1	0.973684	0.666667	0.842105	0.736842	0.827586
168	1	1	1	1	0.961538	1	0.973684	0.666667	0.842105	0.736842	0.827586
169	1	1	1	1	0.961538	1	0.973684	0.666667	0.842105	0.736842	0.827586
170	1	1	1	1	0.961538	1	0.973684	0.666667	0.842105	0.736842	0.827586
171	1	1	1	1	1	1	0.973684	0.714286	0.868421	0.789474	0.827586
172	1	1	1	1	1	1	0.973684	0.714286	0.868421	0.789474	0.827586
173	1	1	1	1	1	1	1	0.714286	0.868421	0.789474	0.827586
174	1	1	1	1	1	1	1	0.714286	0.868421	0.789474	0.827586
175	1	1	1	1	1	1	1	0.761905	0.868421	0.789474	0.827586
176	1	1	1	1	1	1	1	0.761905	0.868421	0.789474	0.827586
177	1	1	1	1	1	1	1	0.761905	0.868421	0.789474	0.827586
178	1	1	1	1	1	1	1	0.809524	0.868421	0.789474	0.827586
179	1	1	1	1	1	1	1	0.809524	0.868421	0.789474	0.827586
180	1	1	1	1	1	1	1	0.809524	0.868421	0.789474	0.827586
181	1	1	1	1	1	1	1	0.809524	0.868421	0.789474	0.827586
182	1	1	1	1	1	1	1	0.857143	0.868421	0.789474	0.862069
183	1	1	1	1	1	1	1	0.857143	0.868421	0.789474	0.862069
184	1	1	1	1	1	1	1	0.857143	0.868421	0.789474	0.862069
185	1	1	1	1	1	1	1	0.857143	0.868421	0.789474	0.896552
186	1	1	1	1	1	1	1	0.857143	0.868421	0.842105	0.896552
187	1	1	1	1	1	1	1	0.857143	0.868421	0.842105	0.896552
188	1	1	1	1	1	1	1	0.857143	0.868421	0.842105	0.896552
189	1	1	1	1	1	1	1	0.857143	0.868421	0.842105	0.896552
190	1	1	1	1	1	1	1	0.857143	0.894737	0.842105	0.896552
191	1	1	1	1	1	1	1	0.857143	0.894737	0.842105	0.896552
192	1	1	1	1	1	1	1	0.857143	0.894737	0.842105	0.896552
193	1	1	1	1	1	1	1	0.857143	0.921053	0.842105	0.896552
194	1	1	1	1	1	1	1	0.857143	0.921053	0.842105	0.896552
195	1	1	1	1	1	1	1	0.857143	0.921053	0.842105	0.896552
196	1	1	1	1	1	1	1	0.857143	0.921053	0.842105	0.896552
197	1	1	1	1	1	1	1	0.857143	0.921053	0.842105	0.896552
198	1	1	1	1	1	1	1	0.857143	0.921053	0.842105	0.896552
199	1	1	1	1	1	1	1	0.857143	0.921053	0.842105	0.896552
200	1	1	1	1	1	1	1	0.857143	0.921053	0.842105	0.931035
201	1	1	1	1	1	1	1	0.857143	0.921053	0.842105	0.931035
202	1	1	1	1	1	1	1	0.857143	0.921053	0.894737	0.931035
203	1	1	1	1	1	1	1	0.857143	0.921053	0.894737	0.931035
204	1	1	1	1	1	1	1	0.857143	0.921053	0.894737	0.931035
205	1	1	1	1	1	1	1	0.857143	0.921053	0.894737	0.931035
206	1	1	1	1	1	1	1	0.857143	0.921053	0.894737	0.931035
207	1	1	1	1	1	1	1	0.857143	0.921053	0.894737	0.931035
208	1	1	1	1	1	1	1	0.857143	0.921053	0.947368	0.931035
209	1	1	1	1	1	1	1	0.857143	0.921053	0.947368	0.931035
210	1	1	1	1	1	1	1	0.904762	0.921053	0.947368	0.931035
211	1	1	1	1	1	1	1	0.952381	0.921053	0.947368	0.931035
212	1	1	1	1	1	1	1	0.952381	0.921053	0.947368	0.931035
213	1	1	1	1	1	1	1	0.952381	0.921053	0.947368	0.931035
214	1	1	1	1	1	1	1	0.952381	0.921053	0.947368	0.931035
215	1	1	1	1	1	1	1	0.952381	0.921053	0.947368	0.931035
216	1	1	1	1	1	1	1	0.952381	0.921053	0.947368	0.931035
217	1	1	1	1	1	1	1	0.952381	0.921053	0.947368	0.931035
218	1	1	1	1	1	1	1	0.952381	0.921053	0.947368	0.931035
219	1	1	1	1	1	1	1	0.952381	0.921053	0.947368	0.931035
220	1	1	1	1	1	1	1	0.952381	0.921053	0.947368	0.931035
221	1	1	1	1	1	1	1	1	0.921053	0.947368	0.931035
222	1	1	1	1	1	1	1	1	0.921053	0.947368	0.931035
223	1	1	1	1	1	1	1	1	0.921053	0.947368	0.931035
224	1	1	1	1	1	1	1	1	0.921053	0.947368	0.931035
225	1	1	1	1	1	1	1	1	0.921053	0.947368	0.931035
226	1	1	1	1	1	1	1	1	0.947368	0.947368	0.931035
227	1	1	1	1	1	1	1	1	0.947368	0.947368	0.931035
228	1	1	1	1	1	1	1	1	0.947368	0.947368	0.931035
229	1	1	1	1	1	1	1	1	0.947368	0.947368	0.931035
230	1	1	1	1	1	1	1	1	0.947368	0.947368	0.931035
231	1	1	1	1	1	1	1	1	0.947368	0.947368	0.931035
232	1	1	1	1	1	1	1	1	0.973684	0.947368	0.931035
233	1	1	1	1	1	1	1	1	0.973684	0.947368	0.931035
234	1	1	1	1	1	1	1	1	0.973684	0.947368	0.931035
235	1	1	1	1	1	1	1	1	1	0.947368	0.931035
236	1	1	1	1	1	1	1	1	1	0.947368	0.931035
237	1	1	1	1	1	1	1	1	1	0.947368	0.931035
238	1	1	1	1	1	1	1	1	1	0.947368	0.931035
239	1	1	1	1	1	1	1	1	1	0.947368	0.931035
240	1	1	1	1	1	1	1	1	1	0.947368	0.931035
241	1	1	1	1	1	1	1	1	1	0.947368	0.931035
242	1	1	1	1	1	1	1	1	1	0.947368	0.931035
243	1	1	1	1	1	1	1	1	1	0.947368	0.931035
244	1	1	1	1	1	1	1	1	1	0.947368	0.931035
245	1	1	1	1	1	1	1	1	1	0.947368	0.931035
246	1	1	1	1	1	1	1	1	1	0.947368	0.931035
247	1	1	1	1	1	1	1	1	1	0.947368	0.931035
248	1	1	1	1	1	1	1	1	1	0.947368	0.931035
249	1	1	1	1	1	1	1	1	1	0.947368	0.931035

## Sheet: P11_iGlu_TBOA
Inter-transient interval collected for Figure 4 - cumulative distribution - P11 iGluSnFR in TBOA
time interval (s)	Exp#1	Exp#2	Exp#3	Exp#4	Exp#5	Exp#6	Exp#7	Exp#8
0	0	0	0	0	0	0	0	0
1	0.0128205	0	0	0	0.0294118	0	0	0
2	0.0384615	0	0	0	0.0617647	0	0	0
3	0.0769231	0	0.0106383	0.00381679	0.0735294	0	0.00462963	0
4	0.115385	0.0196078	0.0212766	0.0152672	0.155882	0.0132626	0.00462963	0
5	0.128205	0.0196078	0.0319149	0.0152672	0.173529	0.0185676	0.0277778	0.0104895
6	0.153846	0.0196078	0.0425532	0.0152672	0.202941	0.0198939	0.037037	0.0244755
7	0.179487	0.0196078	0.0638298	0.019084	0.220588	0.0265252	0.037037	0.0244755
8	0.217949	0.0196078	0.0638298	0.019084	0.235294	0.0450928	0.0462963	0.027972
9	0.230769	0.0392157	0.0744681	0.019084	0.238235	0.0623342	0.0601852	0.0734266
10	0.269231	0.0392157	0.0851064	0.0572519	0.247059	0.0702918	0.0925926	0.0874126
11	0.282051	0.0784314	0.0904255	0.167939	0.25	0.0702918	0.111111	0.111888
12	0.307692	0.0784314	0.12766	0.171756	0.3	0.071618	0.115741	0.129371
13	0.307692	0.0980392	0.12766	0.175573	0.364706	0.0729443	0.12037	0.146853
14	0.307692	0.117647	0.132979	0.175573	0.4	0.0729443	0.134259	0.157343
15	0.307692	0.117647	0.132979	0.183206	0.45	0.0782493	0.148148	0.171329
16	0.333333	0.117647	0.138298	0.248092	0.547059	0.0901857	0.152778	0.195804
17	0.346154	0.117647	0.143617	0.248092	0.570588	0.104775	0.162037	0.202797
18	0.346154	0.117647	0.143617	0.251908	0.585294	0.114058	0.171296	0.20979
19	0.358974	0.117647	0.234043	0.259542	0.594118	0.122016	0.175926	0.213287
20	0.358974	0.117647	0.319149	0.328244	0.594118	0.123342	0.175926	0.237762
21	0.384615	0.117647	0.340426	0.339695	0.597059	0.123342	0.180556	0.262238
22	0.410256	0.117647	0.404255	0.450382	0.6	0.128647	0.180556	0.272727
23	0.410256	0.117647	0.414894	0.458015	0.608824	0.1313	0.180556	0.293706
24	0.410256	0.156863	0.468085	0.549618	0.614706	0.185676	0.180556	0.307692
25	0.461538	0.176471	0.494681	0.549618	0.614706	0.198939	0.185185	0.311189
26	0.461538	0.196078	0.56383	0.553435	0.614706	0.229443	0.185185	0.318182
27	0.474359	0.215686	0.585106	0.591603	0.614706	0.271883	0.189815	0.335664
28	0.474359	0.235294	0.585106	0.59542	0.620588	0.278515	0.189815	0.339161
29	0.5	0.235294	0.585106	0.59542	0.620588	0.301061	0.226852	0.356643
30	0.5	0.235294	0.585106	0.59542	0.635294	0.307692	0.263889	0.36014
31	0.5	0.254902	0.585106	0.59542	0.638235	0.310345	0.282407	0.398601
32	0.525641	0.254902	0.611702	0.69084	0.641176	0.310345	0.282407	0.398601
33	0.525641	0.254902	0.62766	0.69084	0.644118	0.310345	0.314815	0.482517
34	0.525641	0.254902	0.62766	0.70229	0.647059	0.310345	0.314815	0.496504
35	0.551282	0.254902	0.62766	0.732824	0.65	0.316976	0.319444	0.5
36	0.564103	0.27451	0.632979	0.751908	0.652941	0.338196	0.402778	0.503497
37	0.602564	0.294118	0.638298	0.78626	0.655882	0.375332	0.449074	0.51049
38	0.628205	0.294118	0.638298	0.78626	0.673529	0.391247	0.449074	0.520979
39	0.653846	0.294118	0.638298	0.78626	0.679412	0.392573	0.449074	0.531469
40	0.679487	0.294118	0.638298	0.78626	0.744118	0.392573	0.546296	0.534965
41	0.692308	0.294118	0.638298	0.78626	0.744118	0.403183	0.560185	0.534965
42	0.705128	0.294118	0.670213	0.78626	0.744118	0.417772	0.560185	0.534965
43	0.705128	0.392157	0.680851	0.78626	0.744118	0.425729	0.560185	0.562937
44	0.717949	0.392157	0.728723	0.78626	0.744118	0.437666	0.560185	0.622378
45	0.717949	0.392157	0.739362	0.793893	0.747059	0.437666	0.564815	0.63986
46	0.717949	0.392157	0.744681	0.793893	0.747059	0.445623	0.564815	0.695804
47	0.717949	0.470588	0.755319	0.793893	0.747059	0.492042	0.564815	0.70979
48	0.717949	0.470588	0.755319	0.874046	0.747059	0.517241	0.564815	0.713287
49	0.730769	0.490196	0.803191	0.889313	0.770588	0.522546	0.564815	0.713287
50	0.730769	0.490196	0.808511	0.89313	0.779412	0.53183	0.569444	0.713287
51	0.730769	0.509804	0.81383	0.89313	0.779412	0.586207	0.569444	0.716783
52	0.74359	0.509804	0.824468	0.89313	0.861765	0.611406	0.569444	0.716783
53	0.782051	0.509804	0.845745	0.89313	0.861765	0.612732	0.569444	0.72028
54	0.782051	0.509804	0.845745	0.935115	0.864706	0.616711	0.569444	0.723776
55	0.782051	0.509804	0.845745	0.954198	0.864706	0.616711	0.574074	0.734266
56	0.782051	0.509804	0.851064	0.954198	0.870588	0.680371	0.574074	0.737762
57	0.782051	0.529412	0.861702	0.958015	0.873529	0.698939	0.574074	0.765734
58	0.782051	0.529412	0.861702	0.958015	0.873529	0.698939	0.574074	0.769231
59	0.794872	0.529412	0.861702	0.958015	0.882353	0.698939	0.578704	0.772727
60	0.820513	0.529412	0.867021	0.958015	0.882353	0.700265	0.578704	0.776224
61	0.846154	0.529412	0.867021	0.973282	0.882353	0.701591	0.578704	0.77972
62	0.846154	0.627451	0.867021	0.973282	0.885294	0.718833	0.578704	0.77972
63	0.846154	0.627451	0.867021	0.973282	0.885294	0.749337	0.578704	0.786713
64	0.846154	0.627451	0.867021	0.973282	0.891176	0.765252	0.578704	0.793706
65	0.846154	0.627451	0.867021	0.973282	0.938235	0.769231	0.578704	0.793706
66	0.846154	0.627451	0.87766	0.980916	0.938235	0.770557	0.578704	0.804196
67	0.846154	0.627451	0.893617	0.980916	0.941176	0.771883	0.578704	0.804196
68	0.858974	0.627451	0.893617	0.980916	0.961765	0.771883	0.578704	0.804196
69	0.871795	0.627451	0.898936	0.980916	0.961765	0.771883	0.587963	0.804196
70	0.871795	0.627451	0.898936	0.980916	0.967647	0.771883	0.587963	0.804196
71	0.871795	0.627451	0.904255	0.980916	0.970588	0.771883	0.587963	0.804196
72	0.871795	0.627451	0.904255	0.980916	0.973529	0.77321	0.587963	0.807692
73	0.871795	0.627451	0.904255	0.980916	0.973529	0.793103	0.587963	0.807692
74	0.871795	0.627451	0.920213	0.980916	0.976471	0.855438	0.592593	0.828671
75	0.884615	0.647059	0.920213	0.980916	0.982353	0.85809	0.597222	0.832168
76	0.884615	0.666667	0.920213	0.996183	0.982353	0.860743	0.597222	0.832168
77	0.884615	0.686275	0.930851	0.996183	0.982353	0.864721	0.597222	0.835664
78	0.884615	0.686275	0.930851	0.996183	0.982353	0.871353	0.597222	0.84965
79	0.884615	0.686275	0.930851	0.996183	0.985294	0.872679	0.597222	0.84965
80	0.884615	0.686275	0.930851	0.996183	0.985294	0.875332	0.597222	0.84965
81	0.897436	0.686275	0.930851	0.996183	0.988235	0.884615	0.601852	0.84965
82	0.923077	0.686275	0.930851	0.996183	0.988235	0.885942	0.601852	0.84965
83	0.923077	0.705882	0.930851	0.996183	0.988235	0.887268	0.606481	0.86014
84	0.935897	0.705882	0.93617	1	0.988235	0.896552	0.606481	0.86014
85	0.935897	0.705882	0.93617	1	0.991176	0.909814	0.606481	0.86014
86	0.935897	0.705882	0.93617	1	0.991176	0.909814	0.606481	0.863636
87	0.935897	0.705882	0.941489	1	0.991176	0.909814	0.615741	0.863636
88	0.935897	0.705882	0.941489	1	0.991176	0.909814	0.62037	0.863636
89	0.935897	0.705882	0.941489	1	0.991176	0.909814	0.62037	0.867133
90	0.948718	0.72549	0.941489	1	0.991176	0.911141	0.62037	0.874126
91	0.948718	0.72549	0.946809	1	0.991176	0.911141	0.62037	0.874126
92	0.948718	0.72549	0.946809	1	0.991176	0.911141	0.666667	0.874126
93	0.948718	0.72549	0.946809	1	0.994118	0.911141	0.703704	0.874126
94	0.948718	0.72549	0.957447	1	0.994118	0.911141	0.708333	0.881119
95	0.948718	0.72549	0.962766	1	0.994118	0.911141	0.708333	0.881119
96	0.948718	0.72549	0.962766	1	0.994118	0.911141	0.708333	0.881119
97	0.974359	0.72549	0.962766	1	0.994118	0.911141	0.708333	0.881119
98	0.974359	0.745098	0.968085	1	0.994118	0.912467	0.708333	0.881119
99	0.974359	0.745098	0.973404	1	0.994118	0.912467	0.708333	0.881119
100	0.974359	0.745098	0.973404	1	0.994118	0.912467	0.708333	0.884615
101	0.974359	0.745098	0.973404	1	0.994118	0.912467	0.708333	0.891608
102	0.974359	0.745098	0.973404	1	0.994118	0.912467	0.708333	0.895105
103	0.974359	0.745098	0.973404	1	0.994118	0.915119	0.708333	0.898601
104	0.974359	0.745098	0.973404	1	0.994118	0.916446	0.712963	0.902098
105	0.974359	0.745098	0.973404	1	0.994118	0.916446	0.712963	0.905594
106	0.974359	0.745098	0.973404	1	0.994118	0.916446	0.712963	0.905594
107	0.974359	0.745098	0.973404	1	0.994118	0.916446	0.712963	0.905594
108	0.974359	0.745098	0.973404	1	0.994118	0.916446	0.712963	0.909091
109	0.974359	0.901961	0.973404	1	0.994118	0.916446	0.712963	0.909091
110	0.974359	0.901961	0.973404	1	0.994118	0.916446	0.712963	0.909091
111	0.974359	0.901961	0.973404	1	0.994118	0.919098	0.712963	0.912587
112	0.974359	0.901961	0.973404	1	0.994118	0.94695	0.712963	0.916084
113	0.974359	0.921569	0.973404	1	0.997059	0.950928	0.717593	0.916084
114	0.974359	0.921569	0.978723	1	0.997059	0.950928	0.717593	0.93007
115	0.974359	0.921569	0.978723	1	0.997059	0.950928	0.717593	0.93007
116	0.974359	0.921569	0.978723	1	0.997059	0.950928	0.717593	0.93007
117	0.974359	0.921569	0.978723	1	0.997059	0.950928	0.717593	0.93007
118	0.974359	0.921569	0.978723	1	0.997059	0.950928	0.717593	0.93007
119	0.974359	0.921569	0.978723	1	0.997059	0.950928	0.740741	0.93007
120	0.974359	0.921569	0.984043	1	0.997059	0.950928	0.800926	0.93007
121	0.987179	0.921569	0.984043	1	0.997059	0.950928	0.800926	0.933566
122	0.987179	0.921569	0.984043	1	0.997059	0.950928	0.800926	0.933566
123	0.987179	0.921569	0.984043	1	0.997059	0.950928	0.800926	0.933566
124	0.987179	0.941176	0.984043	1	0.997059	0.952255	0.800926	0.933566
125	0.987179	0.941176	0.984043	1	0.997059	0.961538	0.800926	0.933566
126	0.987179	0.941176	0.989362	1	0.997059	0.972149	0.810185	0.933566
127	0.987179	0.941176	0.989362	1	0.997059	0.974801	0.810185	0.933566
128	0.987179	0.941176	0.989362	1	0.997059	0.974801	0.810185	0.933566
129	0.987179	0.941176	0.989362	1	0.997059	0.974801	0.814815	0.933566
130	0.987179	0.941176	0.989362	1	0.997059	0.974801	0.819444	0.933566
131	0.987179	0.941176	0.994681	1	0.997059	0.974801	0.819444	0.933566
132	0.987179	0.941176	0.994681	1	0.997059	0.976127	0.819444	0.933566
133	0.987179	0.941176	0.994681	1	0.997059	0.977454	0.819444	0.933566
134	0.987179	0.941176	0.994681	1	0.997059	0.977454	0.819444	0.937063
135	0.987179	0.941176	0.994681	1	0.997059	0.977454	0.819444	0.937063
136	0.987179	0.941176	0.994681	1	0.997059	0.977454	0.824074	0.944056
137	0.987179	0.941176	0.994681	1	0.997059	0.977454	0.837963	0.947552
138	0.987179	0.941176	0.994681	1	0.997059	0.977454	0.837963	0.947552
139	0.987179	0.941176	0.994681	1	0.997059	0.977454	0.837963	0.947552
140	0.987179	0.941176	0.994681	1	1	0.977454	0.837963	0.947552
141	0.987179	0.941176	0.994681	1	1	0.97878	0.837963	0.947552
142	0.987179	0.941176	0.994681	1	1	0.97878	0.837963	0.947552
143	0.987179	0.941176	0.994681	1	1	0.97878	0.842593	0.947552
144	0.987179	0.941176	0.994681	1	1	0.97878	0.847222	0.947552
145	0.987179	0.941176	0.994681	1	1	0.97878	0.847222	0.947552
146	0.987179	0.941176	0.994681	1	1	0.97878	0.847222	0.947552
147	0.987179	0.941176	1	1	1	0.97878	0.847222	0.947552
148	0.987179	0.941176	1	1	1	0.97878	0.847222	0.954545
149	0.987179	0.941176	1	1	1	0.97878	0.856481	0.954545
150	0.987179	0.941176	1	1	1	0.97878	0.888889	0.954545
151	0.987179	0.941176	1	1	1	0.97878	0.902778	0.954545
152	1	0.960784	1	1	1	0.980106	0.902778	0.954545
153	1	0.980392	1	1	1	0.980106	0.902778	0.954545
154	1	0.980392	1	1	1	0.980106	0.902778	0.954545
155	1	0.980392	1	1	1	0.980106	0.902778	0.954545
156	1	0.980392	1	1	1	0.980106	0.930556	0.954545
157	1	0.980392	1	1	1	0.980106	0.935185	0.954545
158	1	0.980392	1	1	1	0.980106	0.935185	0.954545
159	1	0.980392	1	1	1	0.980106	0.935185	0.958042
160	1	0.980392	1	1	1	0.980106	0.939815	0.961538
161	1	0.980392	1	1	1	0.980106	0.939815	0.961538
162	1	0.980392	1	1	1	0.980106	0.939815	0.961538
163	1	0.980392	1	1	1	0.980106	0.944444	0.961538
164	1	0.980392	1	1	1	0.980106	0.944444	0.965035
165	1	0.980392	1	1	1	0.980106	0.944444	0.965035
166	1	1	1	1	1	0.980106	0.944444	0.965035
167	1	1	1	1	1	0.981432	0.953704	0.968531
168	1	1	1	1	1	0.981432	0.953704	0.968531
169	1	1	1	1	1	0.981432	0.953704	0.968531
170	1	1	1	1	1	0.981432	0.953704	0.972028
171	1	1	1	1	1	0.981432	0.953704	0.972028
172	1	1	1	1	1	0.981432	0.953704	0.972028
173	1	1	1	1	1	0.981432	0.953704	0.972028
174	1	1	1	1	1	0.981432	0.953704	0.972028
175	1	1	1	1	1	0.982759	0.953704	0.972028
176	1	1	1	1	1	0.992042	0.953704	0.972028
177	1	1	1	1	1	0.992042	0.953704	0.972028
178	1	1	1	1	1	0.992042	0.953704	0.972028
179	1	1	1	1	1	0.992042	0.953704	0.972028
180	1	1	1	1	1	0.992042	0.953704	0.972028
181	1	1	1	1	1	0.992042	0.958333	0.972028
182	1	1	1	1	1	0.992042	0.958333	0.972028
183	1	1	1	1	1	0.992042	0.958333	0.972028
184	1	1	1	1	1	0.992042	0.958333	0.975524
185	1	1	1	1	1	0.992042	0.958333	0.975524
186	1	1	1	1	1	0.992042	0.958333	0.975524
187	1	1	1	1	1	0.992042	0.958333	0.979021
188	1	1	1	1	1	0.992042	0.958333	0.979021
189	1	1	1	1	1	0.993369	0.958333	0.982517
190	1	1	1	1	1	0.993369	0.958333	0.982517
191	1	1	1	1	1	0.993369	0.958333	0.982517
192	1	1	1	1	1	0.993369	0.958333	0.982517
193	1	1	1	1	1	0.993369	0.962963	0.982517
194	1	1	1	1	1	0.993369	0.962963	0.982517
195	1	1	1	1	1	0.993369	0.962963	0.986014
196	1	1	1	1	1	0.993369	0.962963	0.986014
197	1	1	1	1	1	0.993369	0.967593	0.986014
198	1	1	1	1	1	0.993369	0.967593	0.986014
199	1	1	1	1	1	0.993369	0.967593	0.986014
200	1	1	1	1	1	0.993369	0.967593	0.986014
201	1	1	1	1	1	0.993369	0.967593	0.986014
202	1	1	1	1	1	0.993369	0.967593	0.986014
203	1	1	1	1	1	0.994695	0.967593	0.986014
204	1	1	1	1	1	0.994695	0.967593	0.986014
205	1	1	1	1	1	0.994695	0.967593	0.986014
206	1	1	1	1	1	0.994695	0.967593	0.986014
207	1	1	1	1	1	0.994695	0.967593	0.986014
208	1	1	1	1	1	0.994695	0.967593	0.986014
209	1	1	1	1	1	0.994695	0.967593	0.986014
210	1	1	1	1	1	0.994695	0.967593	0.986014
211	1	1	1	1	1	0.994695	0.967593	0.986014
212	1	1	1	1	1	0.994695	0.967593	0.986014
213	1	1	1	1	1	0.994695	0.967593	0.986014
214	1	1	1	1	1	0.994695	0.967593	0.986014
215	1	1	1	1	1	0.994695	0.972222	0.986014
216	1	1	1	1	1	0.994695	0.972222	0.986014
217	1	1	1	1	1	0.994695	0.972222	0.986014
218	1	1	1	1	1	0.994695	0.972222	0.986014
219	1	1	1	1	1	0.994695	0.972222	0.986014
220	1	1	1	1	1	0.994695	0.972222	0.986014
221	1	1	1	1	1	0.994695	0.972222	0.986014
222	1	1	1	1	1	0.994695	0.972222	0.986014
223	1	1	1	1	1	0.994695	0.972222	0.986014
224	1	1	1	1	1	0.994695	0.972222	0.986014
225	1	1	1	1	1	0.994695	0.972222	0.986014
226	1	1	1	1	1	0.994695	0.972222	0.986014
227	1	1	1	1	1	0.996021	0.972222	0.986014
228	1	1	1	1	1	0.996021	0.972222	0.986014
229	1	1	1	1	1	0.996021	0.972222	0.986014
230	1	1	1	1	1	0.996021	0.972222	0.986014
231	1	1	1	1	1	0.996021	0.972222	0.986014
232	1	1	1	1	1	0.996021	0.972222	0.986014
233	1	1	1	1	1	0.996021	0.972222	0.986014
234	1	1	1	1	1	0.996021	0.972222	0.986014
235	1	1	1	1	1	0.996021	0.972222	0.986014
236	1	1	1	1	1	0.996021	0.972222	0.986014
237	1	1	1	1	1	0.996021	0.972222	0.986014
238	1	1	1	1	1	0.996021	0.972222	0.986014
239	1	1	1	1	1	0.996021	0.972222	0.986014
240	1	1	1	1	1	0.996021	0.972222	0.986014
241	1	1	1	1	1	0.996021	0.972222	0.986014
242	1	1	1	1	1	0.996021	0.972222	0.986014
243	1	1	1	1	1	0.996021	0.972222	0.986014
244	1	1	1	1	1	0.996021	0.972222	0.986014
245	1	1	1	1	1	0.996021	0.972222	0.986014
246	1	1	1	1	1	0.996021	0.972222	0.986014
247	1	1	1	1	1	0.996021	0.972222	0.993007
248	1	1	1	1	1	0.996021	0.972222	0.993007
249	1	1	1	1	1	0.996021	0.981481	0.993007
